# Supplementary material for: Sox10 is required for systemic initiation of bone mineralization
Source: Development. 2025 Jan 20;152(2):dev204357. doi: 10.1242/dev.204357 (PMC11833171; doi:10.1242/dev.204357)
Supplement: Table S1. DESeq2 output of sox10 control versus mutant RNAseq analysis [file develop-152-204357-TableS1.xlsx]

## Sheet: Sheet1
Row.names	SYMBOL	GENENAME	baseMean	log2FoldChange	lfcSE	stat	pvalue	padj
ENSDARG00000114516	CABZ01021592.1	None	1960.97	-7.74174	0.317742	-24.3649	4.03e-131	9.27e-127
ENSDARG00000011076	zgc:91968	zgc:91968	416.924	-4.9	0.243101	-20.1562	2.37e-90	2.73e-86
ENSDARG00000075161	defbl1	defensin, beta-like 1	576.181	-8.16521	0.476578	-17.133	8.42e-66	6.46e-62
ENSDARG00000090615	cd59a	CD59 molecule (CD59 blood group) a	446.023	-3.1424	0.185444	-16.9452	2.09e-64	1.2e-60
ENSDARG00000099101	gch2	GTP cyclohydrolase 2	988.688	-3.37304	0.207985	-16.2177	3.78e-59	1.74e-55
ENSDARG00000093957	si:dkey-251i10.2	si:dkey-251i10.2	401.513	-7.30442	0.464247	-15.7339	8.86e-56	3.39e-52
ENSDARG00000097804	lypc	ly6 domain containing, pigment cell	334.395	-6.1847	0.395161	-15.6511	3.26e-55	1.07e-51
ENSDARG00000036186	mbpa	myelin basic protein a	1747.79	-3.51565	0.251838	-13.96	2.74e-44	7.87e-41
ENSDARG00000060345	apoda.1	apolipoprotein Da, duplicate 1	263.724	-7.27613	0.569159	-12.784	2.01e-37	5.15e-34
ENSDARG00000057575	pnp4a	purine nucleoside phosphorylase 4a	554.442	-3.21879	0.261407	-12.3133	7.68e-35	1.77e-31
ENSDARG00000070991	mlpha	melanophilin a	157.187	-3.56843	0.325608	-10.9593	6e-28	1.25e-24
ENSDARG00000104380	si:dkey-238k10.2	si:dkey-238k10.2 [Source:ZFIN;Acc:ZDB-GENE-070705-400]	204.7	-2.67033	0.262014	-10.1915	2.16e-24	4.15e-21
ENSDARG00000062688	gpnmb	glycoprotein (transmembrane) nmb	1213.23	-2.97775	0.300902	-9.89609	4.33e-23	7.66e-20
ENSDARG00000025912	bscl2l	BSCL2 lipid droplet biogenesis associated, seipin, like	174.812	-4.92509	0.511511	-9.6285	6.06e-22	9.96e-19
ENSDARG00000092240	si:ch211-243a20.3	si:ch211-243a20.3	112.111	-3.59841	0.395201	-9.10525	8.61e-20	1.32e-16
ENSDARG00000091813	si:dkey-21a6.5	si:dkey-21a6.5	276.534	-1.5867	0.181803	-8.72761	2.6e-18	3.74e-15
ENSDARG00000055172	si:ch211-256m1.8	si:ch211-256m1.8	203.048	-9.25471	1.07621	-8.59939	8.01e-18	1.08e-14
ENSDARG00000045601	cax1	cation/H+ exchanger protein 1	63.8588	-3.51448	0.415163	-8.4653	2.55e-17	3.27e-14
ENSDARG00000095294	si:dkey-200l5.4	si:dkey-200l5.4	109.122	-4.42359	0.531463	-8.32342	8.55e-17	1.03e-13
ENSDARG00000011929	plp1b	proteolipid protein 1b	585.375	-1.48819	0.183633	-8.10413	5.31e-16	6.11e-13
ENSDARG00000038609	mpz	myelin protein zero	442.684	-2.04902	0.254237	-8.05949	7.66e-16	8.39e-13
ENSDARG00000088717	ecrg4b	ECRG4 augurin precursor b	339.179	-2.02015	0.252603	-7.99733	1.27e-15	1.33e-12
ENSDARG00000073847	rbm15	RNA binding motif protein 15	71.6841	-9.60273	1.21743	-7.8877	3.08e-15	3.08e-12
ENSDARG00000098256	LOC101882496	LOC101882496	161.892	-3.97525	0.54116	-7.34579	2.05e-13	1.96e-10
ENSDARG00000091906	rbp7a	retinol binding protein 7a, cellular	205.625	-1.27327	0.173611	-7.33401	2.23e-13	2.06e-10
ENSDARG00000063288	slc2a11b	solute carrier family 2 member 11b	252.557	-1.84638	0.255913	-7.21485	5.4e-13	4.78e-10
ENSDARG00000019081	dhdh.2	dihydrodiol dehydrogenase, tandem duplicate 2	1020.57	-0.874241	0.122506	-7.13631	9.59e-13	8.17e-10
ENSDARG00000079443	vipb	vasoactive intestinal peptide b	95.3587	-1.95736	0.280716	-6.97273	3.11e-12	2.55e-09
ENSDARG00000069566	LOC799643	novel protein containing SEA domains	36.4234	-8.62603	1.24046	-6.95389	3.55e-12	2.82e-09
ENSDARG00000093628	s100a11	S100 calcium binding protein A11	133.888	-2.01022	0.293802	-6.84208	7.81e-12	5.98e-09
ENSDARG00000054818	rpl32	ribosomal protein L32	4843.55	-2.72158	0.408711	-6.65893	2.76e-11	1.98e-08
ENSDARG00000076844	plin6	perilipin 6	84.5983	-3.0216	0.45354	-6.66225	2.7e-11	1.98e-08
ENSDARG00000059794	kdm6al	lysine (K)-specific demethylase 6A, like	3508.82	1.69898	0.257509	6.59775	4.17e-11	2.91e-08
ENSDARG00000042357	cldnk	claudin k	363.657	-1.37032	0.208303	-6.57849	4.75e-11	3.22e-08
ENSDARG00000043093	mpeg1.2	macrophage expressed 1, tandem duplicate 2	92.0706	-1.70591	0.259746	-6.5676	5.11e-11	3.36e-08
ENSDARG00000029105	ftr51	finTRIM family, member 51	203.876	-1.19707	0.188327	-6.35635	2.07e-10	1.32e-07
ENSDARG00000089838	fxyd5	FXYD domain containing ion transport regulator 5	104.221	-1.3847	0.219311	-6.31387	2.72e-10	1.69e-07
ENSDARG00000103187	syce2	synaptonemal complex central element protein 2	32.8496	-3.31083	0.524959	-6.30684	2.85e-10	1.72e-07
ENSDARG00000101586	si:ch73-389b16.1	si:ch73-389b16.1	47.936	-7.14	1.1551	-6.1813	6.36e-10	3.75e-07
ENSDARG00000034643	fhl3a	four and a half LIM domains 3a	385.65	-1.30083	0.211372	-6.15424	7.54e-10	4.34e-07
ENSDARG00000103789	tmem130	transmembrane protein 130	73.7333	-2.98608	0.488034	-6.11859	9.44e-10	5.3e-07
ENSDARG00000099384	si:dkey-238k10.1	si:dkey-238k10.1 [Source:ZFIN;Acc:ZDB-GENE-070705-399]	43.9406	-3.63812	0.599121	-6.07243	1.26e-09	6.9e-07
ENSDARG00000040252	atp1a1a.5	ATPase Na+/K+ transporting subunit alpha 1a, tandem duplicate 5	88.9592	-1.96705	0.326267	-6.02894	1.65e-09	8.83e-07
ENSDARG00000039381	ch25hl1.1	cholesterol 25-hydroxylase like 1, tandem duplicate 1	288.759	-1.14286	0.189951	-6.01658	1.78e-09	9.31e-07
ENSDARG00000039131	atp1a1a.3	ATPase Na+/K+ transporting subunit alpha 1a, tandem duplicate 3	268.794	-1.35382	0.226619	-5.97401	2.31e-09	1.18e-06
ENSDARG00000104068	gstp1.2	glutathione S-transferase pi 1.2	5580.06	-1.10319	0.187781	-5.87486	4.23e-09	2.12e-06
ENSDARG00000107760	BX897670.1	None	4911.27	1.23695	0.211431	5.85038	4.9e-09	2.4e-06
ENSDARG00000062003	myo5b	myosin VB	959.745	-1.06448	0.182111	-5.84525	5.06e-09	2.42e-06
ENSDARG00000056028	slc22a7a	solute carrier family 22 member 7a	252.042	-3.55561	0.609314	-5.83543	5.37e-09	2.52e-06
ENSDARG00000029894	slc2a15a	solute carrier family 2 member 15a	30.9527	-4.16227	0.715056	-5.8209	5.85e-09	2.69e-06
ENSDARG00000002391	tlcd1	TLC domain containing 1	120.649	-1.26947	0.218348	-5.814	6.1e-09	2.75e-06
ENSDARG00000035326	nccrp1	P1, F-box associated domain containing	346.246	-1.03535	0.18168	-5.69878	1.21e-08	5.34e-06
ENSDARG00000089645	si:ch1073-406l10.2	si:ch1073-406l10.2	175.948	-2.0497	0.361097	-5.67631	1.38e-08	5.97e-06
ENSDARG00000077862	si:dkey-169i5.4	si:dkey-169i5.4	93.5423	-2.69334	0.476988	-5.64656	1.64e-08	6.97e-06
ENSDARG00000103735	elovl1b	ELOVL fatty acid elongase 1b	952.183	-0.827477	0.148523	-5.57138	2.53e-08	1.06e-05
ENSDARG00000071345	mgst2	microsomal glutathione S-transferase 2	292.409	-1.15087	0.207272	-5.55244	2.82e-08	1.16e-05
ENSDARG00000041505	itm2bb	integral membrane protein 2Bb	887.328	-0.999824	0.182977	-5.46419	4.65e-08	1.88e-05
ENSDARG00000092099	si:ch211-133n4.6	si:ch211-133n4.6	279.164	-2.0478	0.376831	-5.43427	5.5e-08	2.18e-05
ENSDARG00000020237	mc1r	melanocortin 1 receptor	29.3644	-3.041	0.562932	-5.40207	6.59e-08	2.57e-05
ENSDARG00000093531	LOC108179058	glucose-6-phosphate exchanger SLC37A4-like	14.027	-7.24796	1.34284	-5.39749	6.76e-08	2.59e-05
ENSDARG00000067520	zgc:158482	zgc:158482	619.366	-1.00995	0.187383	-5.38975	7.06e-08	2.66e-05
ENSDARG00000103849	mdh1ab	malate dehydrogenase 1Ab, NAD (soluble)	1684.65	-2.00214	0.375733	-5.32861	9.9e-08	3.67e-05
ENSDARG00000040628	cldn8.2	claudin 8.2	260.216	-1.08057	0.204124	-5.2937	1.2e-07	4.38e-05
ENSDARG00000009313	napsa	napsin A aspartic peptidase	146.299	-1.01987	0.193247	-5.27756	1.31e-07	4.67e-05
ENSDARG00000097766	mhc1lia	major histocompatibility complex class I LIA	59.3177	-1.82991	0.346819	-5.27627	1.32e-07	4.67e-05
ENSDARG00000046030	zgc:110339	zgc:110339	1045.81	-1.62489	0.308449	-5.26794	1.38e-07	4.81e-05
ENSDARG00000088263	zgc:174356	zgc:174356	30.7663	-3.45236	0.655884	-5.26367	1.41e-07	4.85e-05
ENSDARG00000003216	anxa2a	annexin A2a	1147.31	-0.767294	0.145936	-5.25773	1.46e-07	4.86e-05
ENSDARG00000101461	emp3b	epithelial membrane protein 3b (MAM blood group)	16.7726	-4.25896	0.809821	-5.25914	1.45e-07	4.86e-05
ENSDARG00000014208	ppt2a.3	palmitoyl-protein thioesterase 2a, tandem duplicate 3	148.982	-1.94581	0.372327	-5.22608	1.73e-07	5.69e-05
ENSDARG00000056233	tmem179ba	transmembrane protein 179Ba	378.8	-0.819306	0.157281	-5.20919	1.9e-07	6.14e-05
ENSDARG00000089413	mbpb	myelin basic protein b	2149.56	-1.47127	0.283024	-5.19841	2.01e-07	6.42e-05
ENSDARG00000003808	aqp3a	aquaporin 3a	1601.98	-1.03635	0.200174	-5.17726	2.25e-07	7.1e-05
ENSDARG00000063186	bend7	BEN domain containing 7	415.081	0.813759	0.157919	5.15302	2.56e-07	7.97e-05
ENSDARG00000099946	fam189a2	family with sequence similarity 189 member A2	582.074	1.72331	0.337919	5.09978	3.4e-07	0.000104295
ENSDARG00000077257	timd4	T cell immunoglobulin and mucin domain containing 4	122.124	-1.6228	0.320931	-5.05654	4.27e-07	0.000129219
ENSDARG00000097938	asb5a	ankyrin repeat and SOCS box containing 5a	229.923	-0.887703	0.176637	-5.02557	5.02e-07	0.000149952
ENSDARG00000096715	si:dkeyp-104f11.9	si:dkeyp-104f11.9 [Source:ZFIN;Acc:ZDB-GENE-130603-41]	58.6335	-2.1791	0.434484	-5.01537	5.29e-07	0.000156097
ENSDARG00000040039	pttg1ipb	PTTG1 interacting protein b	575.407	-0.883724	0.177234	-4.9862	6.16e-07	0.000179304
ENSDARG00000070770	her4.3	hairy-related 4, tandem duplicate 3	245.624	3.85532	0.778513	4.95216	7.34e-07	0.000211039
ENSDARG00000101051	ctsbb	cathepsin Bb	416.127	-2.9261	0.591968	-4.943	7.69e-07	0.000218465
ENSDARG00000079645	sc:d217	sc:d217 [Source:ZFIN;Acc:ZDB-GENE-080303-15]	145.575	-2.11454	0.429675	-4.92126	8.6e-07	0.000241224
ENSDARG00000036767	urgcp	upregulator of cell proliferation	109.243	-1.85595	0.378013	-4.90975	9.12e-07	0.000252739
ENSDARG00000099371	cygb1	cytoglobin 1	2025.55	-0.576159	0.11747	-4.90474	9.36e-07	0.000256186
ENSDARG00000015654	ca15a	carbonic anhydrase XVa	133.294	-1.51962	0.310008	-4.90187	9.49e-07	0.000256904
ENSDARG00000071024	zgc:171679	zgc:171679	756.374	-0.906298	0.185223	-4.89302	9.93e-07	0.000265607
ENSDARG00000086216	prr13	proline rich 13	886.034	-0.98995	0.203082	-4.87463	1.09e-06	0.000288234
ENSDARG00000071475	aox5	aldehyde oxidase 5	212.557	-3.26153	0.669573	-4.87106	1.11e-06	0.000290155
ENSDARG00000016132	keap1a	kelch-like ECH-associated protein 1a	253.681	-0.885385	0.184004	-4.81178	1.5e-06	0.00038163
ENSDARG00000055470	cdc16	cell division cycle 16 homolog (S. cerevisiae)	339.099	1.02605	0.213375	4.80866	1.52e-06	0.00038163
ENSDARG00000073789	samd9l	sterile alpha motif domain containing 9 like	321.193	-2.45823	0.511124	-4.80946	1.51e-06	0.00038163
ENSDARG00000099710	BX284696.1	None	184.337	-1.51729	0.315591	-4.80776	1.53e-06	0.00038163
ENSDARG00000108432	CR385077.1	None	7290.24	1.20267	0.253149	4.75085	2.03e-06	0.000501041
ENSDARG00000092364	si:ch211-218c6.8	si:ch211-218c6.8 [Source:ZFIN;Acc:ZDB-GENE-050419-103]	280.275	-0.701152	0.14795	-4.73911	2.15e-06	0.000525298
ENSDARG00000069461	rnaseka	ribonuclease, RNase K a	394.755	-0.827466	0.174953	-4.72965	2.25e-06	0.000538919
ENSDARG00000097662	tesmin	testis expressed metallothionein like protein	66.7821	4.15413	0.877979	4.73148	2.23e-06	0.000538919
ENSDARG00000008026	niban2b	niban apoptosis regulator 2b	422.39	-0.704548	0.149989	-4.69734	2.64e-06	0.000619512
ENSDARG00000019353	sparc	secreted protein, acidic, cysteine-rich (osteonectin)	15947.5	-0.788305	0.167829	-4.69706	2.64e-06	0.000619512
ENSDARG00000004445	grm5a	glutamate receptor, metabotropic 5a	1207.22	0.472929	0.101166	4.67478	2.94e-06	0.000676895
ENSDARG00000112755	LOC100333355	GTPase IMAP family member 4-like	10.3419	-6.81062	1.4564	-4.67636	2.92e-06	0.000676895
ENSDARG00000095949	si:dkey-22i16.9	si:dkey-22i16.9	268.388	0.989629	0.212388	4.65952	3.17e-06	0.000721811
ENSDARG00000099960	elovl1a	ELOVL fatty acid elongase 1a	89.6538	-1.2193	0.261792	-4.6575	3.2e-06	0.000721811
ENSDARG00000103234	ppie	peptidylprolyl isomerase E (cyclophilin E)	260.165	0.770771	0.165711	4.65129	3.3e-06	0.000736699
ENSDARG00000092856	si:ch211-210c8.7	si:ch211-210c8.7	332.847	-0.764035	0.164602	-4.64172	3.46e-06	0.000764228
ENSDARG00000052429	syngr2a	synaptogyrin 2a	490.336	-0.702185	0.151501	-4.63484	3.57e-06	0.000782556
ENSDARG00000074528	prtfdc1a	phosphoribosyl transferase domain containing 1a	16.5676	-5.59699	1.20919	-4.6287	3.68e-06	0.000798533
ENSDARG00000101557	scarb1	scavenger receptor class B, member 1	436.278	-1.08403	0.235029	-4.61231	3.98e-06	0.000856111
ENSDARG00000087625	olfm4.1	olfactomedin 4, tandem duplicate 1	63.6818	-2.51704	0.546615	-4.60478	4.13e-06	0.00087945
ENSDARG00000012405	col1a1a	collagen, type I, alpha 1a	28893.2	-0.8014	0.174889	-4.58235	4.6e-06	0.000970303
ENSDARG00000056532	serinc2	serine incorporator 2	469.973	-0.725468	0.158558	-4.57541	4.75e-06	0.00099391
ENSDARG00000113306	CR925756.1	None	9.56469	-6.69508	1.4641	-4.57282	4.81e-06	0.000997196
ENSDARG00000103720	zgc:162730	zgc:162730	1585.26	-0.66018	0.144569	-4.56653	4.96e-06	0.00101842
ENSDARG00000087873	eevs	2-epi-5-epi-valiolone synthase	481.807	-0.900051	0.198415	-4.53621	5.73e-06	0.00116594
ENSDARG00000101553	CABZ01111555.1	None	285.648	0.658405	0.145272	4.53221	5.84e-06	0.00117777
ENSDARG00000016691	cd9b	CD9 molecule b	661.211	-0.708378	0.156647	-4.52214	6.12e-06	0.00122454
ENSDARG00000069100	aldh9a1a.1	aldehyde dehydrogenase 9 family, member A1a, tandem duplicate 1	5099.13	-0.962848	0.214144	-4.49627	6.92e-06	0.00137138
ENSDARG00000116065	CR848040.3	None	8199.52	1.22423	0.273067	4.48325	7.35e-06	0.00144538
ENSDARG00000076679	rai1	retinoic acid induced 1	3085.6	0.428836	0.0958646	4.47335	7.7e-06	0.0014925
ENSDARG00000102291	eef1da	eukaryotic translation elongation factor 1 delta a (guanine nucleotide exchange protein)	10016.6	-0.639051	0.142876	-4.47278	7.72e-06	0.0014925
ENSDARG00000077115	si:ch73-44m9.1	si:ch73-44m9.1	62.1556	-4.26354	0.954842	-4.46518	8e-06	0.00153355
ENSDARG00000035553	gjb1a	gap junction protein beta 1a	56.4419	-1.75535	0.394458	-4.45002	8.59e-06	0.00160576
ENSDARG00000092077	si:dkey-147f3.4	si:dkey-147f3.4 [Source:ZFIN;Acc:ZDB-GENE-061009-29]	37.4354	2.82228	0.634079	4.451	8.55e-06	0.00160576
ENSDARG00000101225	cngb3.1	cyclic nucleotide gated channel subunit beta 3, tandem duplicate 1	165.348	1.0262	0.23049	4.45227	8.5e-06	0.00160576
ENSDARG00000056015	hoxb13a	homeobox B13a	60.6531	-1.63762	0.36891	-4.43907	9.03e-06	0.00167601
ENSDARG00000043154	ucp2	uncoupling protein 2	3008.45	-0.853176	0.193004	-4.42051	9.85e-06	0.00181209
ENSDARG00000068507	crybb1	crystallin, beta B1	37025.7	-0.949826	0.215877	-4.39984	1.08e-05	0.00196362
ENSDARG00000074764	zgc:171426	zgc:171426 [Source:ZFIN;Acc:ZDB-GENE-080212-2]	9.16619	-6.63675	1.50846	-4.39968	1.08e-05	0.00196362
ENSDARG00000074842	snx8a	sorting nexin 8a	88.9695	-1.59634	0.363131	-4.39604	1.1e-05	0.00198121
ENSDARG00000102115	ndufc2	NADH:ubiquinone oxidoreductase subunit C2	1929	-0.480449	0.109372	-4.39282	1.12e-05	0.00199523
ENSDARG00000092022	si:dkey-256e7.8	si:dkey-256e7.8	19.8768	3.23354	0.736632	4.38962	1.14e-05	0.00200917
ENSDARG00000102482	zgc:165573	zgc:165573	522.617	-0.620017	0.141484	-4.38225	1.17e-05	0.00206254
ENSDARG00000033466	tagln2	transgelin 2	1125.64	-0.732035	0.16711	-4.38055	1.18e-05	0.00206293
ENSDARG00000038979	vopp1a	VOPP1 WW domain binding protein a	17.8087	-2.73788	0.626165	-4.37246	1.23e-05	0.00212485
ENSDARG00000040076	pycard	PYD and CARD domain containing	473.775	-0.835582	0.191554	-4.36213	1.29e-05	0.00221105
ENSDARG00000004748	zgc:100868	zgc:100868	793.801	-0.954892	0.219255	-4.35517	1.33e-05	0.00226555
ENSDARG00000053269	slc2a15b	solute carrier family 2 member 15b	322.023	-1.22045	0.280771	-4.34678	1.38e-05	0.00233195
ENSDARG00000091699	capn2a	calpain 2, (m/II) large subunit a	844.976	-0.696546	0.160287	-4.34562	1.39e-05	0.00233195
ENSDARG00000098239	zgc:85932	zgc:85932	540.506	-0.859077	0.198242	-4.33346	1.47e-05	0.00244668
ENSDARG00000078941	ano9a	anoctamin 9a	7.31413	-6.30922	1.45701	-4.33025	1.49e-05	0.00246477
ENSDARG00000078941	zgc:112234	zgc:112234	7.31413	-6.30922	1.45701	-4.33025	1.49e-05	0.00246477
ENSDARG00000101861	cyp2k19	cytochrome P450, family 2, subfamily k, polypeptide 19	152.269	-1.85108	0.427934	-4.32563	1.52e-05	0.00249905
ENSDARG00000039041	sfrp5	secreted frizzled-related protein 5	371.624	-0.681601	0.157759	-4.32054	1.56e-05	0.00253931
ENSDARG00000078522	si:ch211-80h18.1	si:ch211-80h18.1	1309.24	-1.00289	0.232211	-4.31885	1.57e-05	0.00254076
ENSDARG00000007294	aco2	aconitase 2, mitochondrial	8688.16	-0.664554	0.154119	-4.31194	1.62e-05	0.00260317
ENSDARG00000091409	zp2.6	zona pellucida glycoprotein 2, tandem duplicate 6	8.68964	6.56063	1.52491	4.30231	1.69e-05	0.00270013
ENSDARG00000021082	sec31a	SEC31 homolog A, COPII coat complex component	1336.82	0.647605	0.151032	4.28786	1.8e-05	0.00286198
ENSDARG00000079980	si:ch211-202h22.9	si:ch211-202h22.9	87.7602	-2.09896	0.492694	-4.26018	2.04e-05	0.00321829
ENSDARG00000097615	si:ch211-108d22.2	si:ch211-108d22.2	331.3	-1.64283	0.385764	-4.25864	2.06e-05	0.0032185
ENSDARG00000114387	CU499336.2	None	155.852	-2.15112	0.507105	-4.24197	2.22e-05	0.00344372
ENSDARG00000056045	gucy2cb	guanylate cyclase 2Cb	106.438	-1.60267	0.378699	-4.23205	2.32e-05	0.00357513
ENSDARG00000100956	si:ch211-276i12.4	si:ch211-276i12.4	652.407	0.621639	0.14697	4.22969	2.34e-05	0.00358862
ENSDARG00000042021	mapk12a	mitogen-activated protein kinase 12a	366.653	-0.744245	0.176263	-4.22235	2.42e-05	0.00365882
ENSDARG00000054907	cox7a2l	cytochrome c oxidase subunit 7A2 like	2331.32	-0.475577	0.112612	-4.22317	2.41e-05	0.00365882
ENSDARG00000089853	si:dkey-22n8.3	si:dkey-22n8.3	69.5789	-1.75422	0.415812	-4.21878	2.46e-05	0.003693
ENSDARG00000068262	vamp5	vesicle-associated membrane protein 5	431.017	-0.568008	0.13501	-4.20714	2.59e-05	0.00386301
ENSDARG00000100719	uraha	urate (5-hydroxyiso-) hydrolase a	90.4631	-2.82199	0.673061	-4.19277	2.76e-05	0.00408961
ENSDARG00000104519	KDELR3	KDEL endoplasmic reticulum protein retention receptor 3 [Source:HGNC Symbol;Acc:HGNC:6306]	17.5227	-3.10665	0.741874	-4.18756	2.82e-05	0.00415774
ENSDARG00000052039	caspb	caspase b	314.917	-1.06502	0.254789	-4.18	2.92e-05	0.00427101
ENSDARG00000102687	CABZ01085139.1	None	98.0657	-1.12051	0.268168	-4.17837	2.94e-05	0.00427461
ENSDARG00000009018	rhbg	Rh family B glycoprotein	3925.17	-0.779343	0.187303	-4.16086	3.17e-05	0.00457931
ENSDARG00000070155	tuba8l3	tubulin, alpha 8 like 3	1168.26	-0.607119	0.145949	-4.15981	3.19e-05	0.00457931
ENSDARG00000007080	rhcgl1	Rh family, C glycoprotein, like 1	591.122	-1.37141	0.329825	-4.158	3.21e-05	0.00458696
ENSDARG00000091187	uimc1	ubiquitin interaction motif containing 1	1368.84	-1.4546	0.350462	-4.15053	3.32e-05	0.00471004
ENSDARG00000038123	myl9a	myosin, light chain 9a, regulatory	762.13	-0.82054	0.197902	-4.1462	3.38e-05	0.00477043
ENSDARG00000004301	rhogb	ras homolog family member Gb	107.103	-1.22395	0.295794	-4.13787	3.51e-05	0.00489118
ENSDARG00000020007	col1a2	collagen, type I, alpha 2	20335.3	-0.753171	0.182028	-4.13767	3.51e-05	0.00489118
ENSDARG00000062195	fbxo31	F-box protein 31	85.4841	-1.50423	0.363843	-4.1343	3.56e-05	0.00493379
ENSDARG00000014309	spaw	southpaw	16.6659	-2.60308	0.632071	-4.11833	3.82e-05	0.00525667
ENSDARG00000038694	zgc:101744	zgc:101744	1295.65	-0.92221	0.224163	-4.11402	3.89e-05	0.00532401
ENSDARG00000101199	rbp4	retinol binding protein 4, plasma	10569.9	-1.13811	0.277079	-4.10752	4e-05	0.00544356
ENSDARG00000042707	gjb8	gap junction protein beta 8	436.336	-0.836628	0.203938	-4.10236	4.09e-05	0.00553369
ENSDARG00000087390	hbbe1.3	hemoglobin, beta embryonic 1.3	2088.86	-1.54603	0.377092	-4.09987	4.13e-05	0.00556072
ENSDARG00000074285	si:ch73-335m24.2	si:ch73-335m24.2	137.368	-2.64149	0.644608	-4.09783	4.17e-05	0.00557748
ENSDARG00000003835	stom	stomatin	4265.86	-0.415282	0.101491	-4.0918	4.28e-05	0.00562648
ENSDARG00000053709	LOC100334697	cAMP-regulated D2 protein-like	21.0522	-3.31982	0.81132	-4.09187	4.28e-05	0.00562648
ENSDARG00000061585	cyp4v2b	cytochrome P450, family 4, subfamily V, member 2b	239.103	1.27159	0.310612	4.09382	4.24e-05	0.00562648
ENSDARG00000032862	ugt5g1	UDP glucuronosyltransferase 5 family, polypeptide G1	86.3096	-1.07845	0.263727	-4.08927	4.33e-05	0.00565578
ENSDARG00000087017	ptgr1.2	prostaglandin reductase 1, tandem duplicate 2	136.75	2.80782	0.687532	4.08391	4.43e-05	0.00575532
ENSDARG00000103759	fahd2a	fumarylacetoacetate hydrolase domain containing 2A	336.915	-0.716547	0.175751	-4.07705	4.56e-05	0.00589422
ENSDARG00000100312	hoxa13a	homeobox A13a	41.9879	-1.37162	0.337404	-4.06521	4.8e-05	0.00616705
ENSDARG00000101910	pcdh20	protocadherin 20	186.58	-1.01314	0.249345	-4.06323	4.84e-05	0.00618514
ENSDARG00000017569	reep3a	receptor accessory protein 3a	715.716	-0.491097	0.1216	-4.03864	5.38e-05	0.00670397
ENSDARG00000043242	si:dkey-222f2.1	si:dkey-222f2.1	398.373	-0.915866	0.22656	-4.04248	5.29e-05	0.00670397
ENSDARG00000073843	myo9ab	myosin IXAb	3469.92	0.43671	0.108151	4.03797	5.39e-05	0.00670397
ENSDARG00000077906	ark2ca	arkadia (RNF111) C-terminal like ring finger ubiquitin ligase 2Ca	1623.26	0.573709	0.142049	4.03881	5.37e-05	0.00670397
ENSDARG00000079302	and2	actinodin2	1803.97	-1.78313	0.441435	-4.03938	5.36e-05	0.00670397
ENSDARG00000052497	slc23a4	solute carrier family 23 member 4	271.316	-0.789454	0.195692	-4.03416	5.48e-05	0.00677703
ENSDARG00000014047	cldn7b	claudin 7b	873.831	-0.792855	0.196666	-4.03148	5.54e-05	0.00681803
ENSDARG00000007906	lrp2b	low density lipoprotein receptor-related protein 2b	298.294	-2.6904	0.668254	-4.02602	5.67e-05	0.00686812
ENSDARG00000045490	ndufb2	NADH:ubiquinone oxidoreductase subunit B2	3535.02	-0.488193	0.121234	-4.02686	5.65e-05	0.00686812
ENSDARG00000055192	zgc:136930	zgc:136930	17201.9	-1.42712	0.354342	-4.02753	5.64e-05	0.00686812
ENSDARG00000033382	grifin	galectin-related inter-fiber protein	250.807	-0.964006	0.239531	-4.02455	5.71e-05	0.006875
ENSDARG00000015978	cox5ba	cytochrome c oxidase subunit 5Ba	10523.9	-0.463756	0.115424	-4.01783	5.87e-05	0.00700064
ENSDARG00000070787	jupa	junction plakoglobin a	2316.46	-0.559074	0.139106	-4.01905	5.84e-05	0.00700064
ENSDARG00000088383	cox5aa	cytochrome c oxidase subunit 5Aa	7223.65	-0.467143	0.116504	-4.00967	6.08e-05	0.00720958
ENSDARG00000009978	icn	ictacalcin	3747.25	-0.848231	0.211648	-4.00775	6.13e-05	0.00722201
ENSDARG00000026070	cd82b	CD82 molecule b	1255.92	-0.591303	0.147595	-4.00627	6.17e-05	0.00722201
ENSDARG00000032970	cox4i1	cytochrome c oxidase subunit 4I1	12837	-0.403423	0.100714	-4.00564	6.18e-05	0.00722201
ENSDARG00000112419	LOC100535278	collagen alpha-6(VI) chain	350.926	-1.3939	0.348227	-4.00286	6.26e-05	0.00727043
ENSDARG00000020749	caprin2	caprin family member 2	61.417	-1.63877	0.40982	-3.99875	6.37e-05	0.00736085
ENSDARG00000104016	lgals4	galectin 4	84.3961	-1.17616	0.294531	-3.99335	6.51e-05	0.00749287
ENSDARG00000042133	si:dkey-51e6.1	si:dkey-51e6.1	423.918	-1.17675	0.295052	-3.98827	6.66e-05	0.00761696
ENSDARG00000002593	slc45a2	solute carrier family 45 member 2	617.419	-1.68793	0.423612	-3.98463	6.76e-05	0.00763478
ENSDARG00000058476	stc1l	stanniocalcin 1, like	1040.56	2.18237	0.547758	3.9842	6.77e-05	0.00763478
ENSDARG00000094310	si:ch211-255g12.6	si:ch211-255g12.6	7782.12	-0.966469	0.242554	-3.98455	6.76e-05	0.00763478
ENSDARG00000014915	ndufab1b	NADH:ubiquinone oxidoreductase subunit AB1b	2386.27	-0.417129	0.105092	-3.96919	7.21e-05	0.00805291
ENSDARG00000094561	fxyd2	FXYD domain containing ion transport regulator 2	495.036	-1.3855	0.349056	-3.96926	7.21e-05	0.00805291
ENSDARG00000093176	ppt2a.4	palmitoyl-protein thioesterase 2a, tandem duplicate 4	64.7444	-2.02246	0.510255	-3.96362	7.38e-05	0.00820346
ENSDARG00000032571	il20ra	interleukin 20 receptor, alpha	174.576	-1.05599	0.267087	-3.95372	7.69e-05	0.00850948
ENSDARG00000096849	si:dkey-16p21.8	si:dkey-16p21.8	9435.08	-0.845789	0.214222	-3.94819	7.87e-05	0.00866684
ENSDARG00000092693	tpt1	tumor protein, translationally-controlled 1	43799	-0.470392	0.119205	-3.94607	7.94e-05	0.00870223
ENSDARG00000055539	epdl2	ependymin-like 2	1194.13	-2.76355	0.700575	-3.94469	7.99e-05	0.00871093
ENSDARG00000036254	hoxa13b	homeobox A13b	43.7338	-1.71058	0.434348	-3.93828	8.21e-05	0.00890459
ENSDARG00000017320	f11r.1	F11 receptor, tandem duplicate 1	496.065	-0.784646	0.199327	-3.93647	8.27e-05	0.00893001
ENSDARG00000029546	grem1a	gremlin 1a, DAN family BMP antagonist	10.992	-4.409	1.12264	-3.92734	8.59e-05	0.00923255
ENSDARG00000114363	LOC100329917	E3 ubiquitin-protein ligase RBBP6-like	69.5166	-4.19851	1.07168	-3.91769	8.94e-05	0.00956494
ENSDARG00000088332	alx4a	ALX homeobox 4a	304.465	-0.896692	0.229129	-3.91349	9.1e-05	0.00968814
ENSDARG00000104487	mthfs	5,10-methenyltetrahydrofolate synthetase (5-formyltetrahydrofolate cyclo-ligase)	163.73	-0.762646	0.195183	-3.90734	9.33e-05	0.00989198
ENSDARG00000036456	anxa4	annexin A4	1157.2	-1.00067	0.257027	-3.89326	9.89e-05	0.0104366
ENSDARG00000069415	col17a1a	collagen, type XVII, alpha 1a	2916.36	-1.23564	0.317563	-3.89099	9.98e-05	0.0104399
ENSDARG00000079036	znfl1k	zinc finger-like gene 1k [Source:ZFIN;Acc:ZDB-GENE-110131-2]	110.024	1.82007	0.467768	3.89096	9.98e-05	0.0104399
ENSDARG00000035686	mon1ba	MON1 secretory trafficking family member Ba	13.399	-2.76166	0.711621	-3.8808	0.000104114	0.0108349
ENSDARG00000069956	pdlim2	PDZ and LIM domain 2 (mystique)	525.139	-0.536926	0.138392	-3.87974	0.000104566	0.0108349
ENSDARG00000088091	pfn1	profilin 1	14583	-1.31346	0.339024	-3.87423	0.000106963	0.0110335
ENSDARG00000061579	myo1cb	myosin Ic, paralog b	1963.55	-0.427399	0.110409	-3.87104	0.000108373	0.011129
ENSDARG00000020143	pah	phenylalanine hydroxylase	1003.41	-0.658989	0.171123	-3.85096	0.000117654	0.0119225
ENSDARG00000021433	asmtl	acetylserotonin O-methyltransferase-like	226.281	1.01839	0.264322	3.85284	0.000116755	0.0119225
ENSDARG00000071377	hsd11b1la	hydroxysteroid (11-beta) dehydrogenase 1-like a	150.73	-1.303	0.338299	-3.85162	0.000117341	0.0119225
ENSDARG00000045522	acot15	acyl-CoA thioesterase 15	173.678	-0.750431	0.195339	-3.84169	0.00012219	0.0122788
ENSDARG00000089204	smim13	small integral membrane protein 13	2440.55	-0.452452	0.117777	-3.84159	0.000122238	0.0122788
ENSDARG00000044626	ccdc90b	coiled-coil domain containing 90B	108.996	-1.43188	0.373662	-3.83202	0.000127095	0.0126562
ENSDARG00000093549	selenop	selenoprotein P	11594.3	-0.62154	0.162187	-3.83223	0.000126986	0.0126562
ENSDARG00000057121	c7b	complement component 7b	45.7696	-2.03678	0.532634	-3.82398	0.000131314	0.012964
ENSDARG00000057437	apodb	apolipoprotein Db	581.905	-1.21753	0.318347	-3.82454	0.000131017	0.012964
ENSDARG00000057949	slc43a3b	solute carrier family 43 member 3b	326.983	-0.603921	0.157983	-3.8227	0.000131997	0.0129757
ENSDARG00000061713	tpd52	tumor protein D52	266.274	-0.708331	0.18554	-3.81767	0.000134715	0.0131866
ENSDARG00000074866	ptpn5	protein tyrosine phosphatase non-receptor type 5	3287.4	0.373145	0.0983023	3.79589	0.000147113	0.0143391
ENSDARG00000003675	cryl1	crystallin, lambda 1	364.425	-0.699432	0.184339	-3.79427	0.000148076	0.0143721
ENSDARG00000057911	actc2	actin, alpha, cardiac muscle 2	394.36	-1.16947	0.308525	-3.79052	0.000150333	0.0145299
ENSDARG00000058366	si:dkey-222f8.3	si:dkey-222f8.3	390.401	-0.568182	0.150051	-3.78658	0.000152734	0.0147001
ENSDARG00000041119	ceacam1	CEA cell adhesion molecule 1	176.649	-1.65862	0.438267	-3.7845	0.000154018	0.014762
ENSDARG00000114237	bcl2l16	BCL2 like 16	312.537	-0.636203	0.168265	-3.78096	0.000156223	0.0149112
ENSDARG00000003991	fhl2b	four and a half LIM domains 2b	214.895	-1.20565	0.319066	-3.7787	0.000157648	0.014929
ENSDARG00000058358	krt8	keratin 8	9027.92	-0.942465	0.249421	-3.77861	0.000157708	0.014929
ENSDARG00000078659	tmem176	transmembrane protein 176	285.917	-0.783107	0.207687	-3.77062	0.000162844	0.0153521
ENSDARG00000109276	LOC100332446	uncharacterized LOC100332446	116.076	-1.9608	0.520873	-3.76445	0.000166918	0.0156719
ENSDARG00000103951	tspan34a	tetraspanin 34a	77.8076	-2.68961	0.715268	-3.76028	0.000169721	0.0158703
ENSDARG00000014916	slc10a2	solute carrier family 10 member 2	206.084	-2.12676	0.567533	-3.74737	0.000178699	0.0166422
ENSDARG00000045269	pts	6-pyruvoyltetrahydropterin synthase [Source:ZFIN;Acc:ZDB-GENE-070615-3]	118.664	-1.60365	0.428447	-3.74295	0.000181872	0.0168694
ENSDARG00000067741	itpkcb	inositol-trisphosphate 3-kinase Cb	467.655	-0.598323	0.160173	-3.73549	0.000187352	0.0173079
ENSDARG00000019096	myl7	myosin, light chain 7, regulatory	169.678	-1.03953	0.279066	-3.72503	0.000195293	0.0178978
ENSDARG00000030765	hadh	hydroxyacyl-CoA dehydrogenase	1441.03	-0.456533	0.12253	-3.7259	0.000194619	0.0178978
ENSDARG00000076572	crygm2d7	crystallin, gamma M2d7	4193.61	-1.17832	0.316573	-3.72213	0.000197552	0.0179616
ENSDARG00000105223	pmp22a	peripheral myelin protein 22a	2043.41	-0.441913	0.118721	-3.72229	0.000197424	0.0179616
ENSDARG00000053217	cox7a2a	cytochrome c oxidase subunit 7A2a	4506.01	-0.53061	0.142709	-3.71812	0.000200714	0.0181772
ENSDARG00000076978	pmchl	pro-melanin-concentrating hormone, like	103.428	0.852214	0.229374	3.71538	0.000202895	0.0182864
ENSDARG00000091792	akap12a	A kinase (PRKA) anchor protein 12a	95.8168	-3.1771	0.855295	-3.71462	0.000203509	0.0182864
ENSDARG00000014796	wnt11	wingless-type MMTV integration site family, member 11	859.642	-0.414018	0.11164	-3.7085	0.000208489	0.018661
ENSDARG00000016470	anxa5b	annexin A5b	760.345	-0.963459	0.259887	-3.70723	0.00020954	0.0186824
ENSDARG00000004658	zgc:101810	zgc:101810	589.767	-1.0902	0.294583	-3.70081	0.00021491	0.0189409
ENSDARG00000019332	ndufb4	NADH:ubiquinone oxidoreductase subunit B4	3247.26	-0.393543	0.106331	-3.70109	0.000214671	0.0189409
ENSDARG00000056248	si:dkey-183i3.5	si:dkey-183i3.5	22152.9	-1.25247	0.338425	-3.70087	0.000214862	0.0189409
ENSDARG00000009447	atp5mc3b	ATP synthase membrane subunit c locus 3b	17321.2	-0.552799	0.149761	-3.69121	0.000223194	0.0194809
ENSDARG00000069297	upf3a	UPF3A regulator of nonsense mediated mRNA decay	2297.77	0.52472	0.142171	3.69077	0.000223578	0.0194809
ENSDARG00000077475	LOC110439268	E3 ubiquitin-protein ligase RBBP6-like	25.3586	3.83278	1.03816	3.69188	0.0002226	0.0194809
ENSDARG00000056090	capza1b	capping actin protein of muscle Z-line subunit alpha 1b	7764.7	-0.477647	0.129504	-3.68827	0.000225786	0.0195991
ENSDARG00000099499	ndufa4a	NDUFA4 mitochondrial complex associated a	9194.53	-0.520304	0.141177	-3.68548	0.000228276	0.0197407
ENSDARG00000004763	hhla2a.2	HERV-H LTR-associating 2a, tandem duplicate 2 [Source:ZFIN;Acc:ZDB-GENE-091204-324]	10.3308	-2.74087	0.745392	-3.67709	0.000235912	0.0201615
ENSDARG00000022614	ddx43	DEAD (Asp-Glu-Ala-Asp) box polypeptide 43	86.1571	-1.23763	0.336615	-3.67669	0.000236278	0.0201615
ENSDARG00000036593	kdm2ba	lysine (K)-specific demethylase 2Ba	5098.86	0.461293	0.125542	3.67441	0.000238401	0.0201615
ENSDARG00000088439	gm2a	ganglioside GM2 activator	454.809	-0.546866	0.148794	-3.67532	0.000237554	0.0201615
ENSDARG00000095665	si:ch211-191a16.2	si:ch211-191a16.2	38.2364	-1.33042	0.361895	-3.67627	0.000236667	0.0201615
ENSDARG00000096995	fbxl22	F-box and leucine-rich repeat protein 22	88.1277	-1.25461	0.341009	-3.67911	0.000234051	0.0201615
ENSDARG00000035809	col1a1b	collagen, type I, alpha 1b	22057.4	-0.821518	0.223652	-3.6732	0.000239532	0.0201782
ENSDARG00000043081	ctsz	cathepsin Z	798.157	-1.01912	0.277512	-3.67233	0.000240352	0.0201782
ENSDARG00000070812	si:ch211-156l18.6	si:ch211-156l18.6	29.6915	2.53692	0.692621	3.66279	0.000249486	0.0208688
ENSDARG00000060439	clcn2c	chloride channel 2c	227.498	-1.32702	0.363292	-3.65277	0.000259422	0.0215433
ENSDARG00000088493	si:ch211-149k12.3	si:ch211-149k12.3 [Source:ZFIN;Acc:ZDB-GENE-131127-504]	377.282	0.757203	0.207279	3.65307	0.000259128	0.0215433
ENSDARG00000074844	CABZ01061495.1	None	1098.81	0.559497	0.153321	3.64919	0.00026307	0.0217676
ENSDARG00000013804	capns1b	calpain, small subunit 1 b	1370.29	-0.602289	0.165262	-3.64444	0.000267972	0.0220149
ENSDARG00000038185	gh1	growth hormone 1	212.781	1.4395	0.394949	3.64478	0.000267624	0.0220149
ENSDARG00000089441	si:ch211-105c13.3	si:ch211-105c13.3	1321.61	-0.769141	0.211288	-3.64024	0.000272381	0.0222124
ENSDARG00000101334	ctsc	cathepsin C	563.739	-0.489935	0.13457	-3.64075	0.000271844	0.0222124
ENSDARG00000101631	etfa	electron transfer flavoprotein subunit alpha	3284.33	-0.475548	0.130667	-3.6394	0.000273274	0.0222124
ENSDARG00000012972	cfl1l	cofilin 1 (non-muscle), like	4150.34	-0.901618	0.248047	-3.63487	0.000278125	0.0225272
ENSDARG00000022438	cox6a1	cytochrome c oxidase subunit 6A1	8890.06	-0.401028	0.110779	-3.62007	0.000294523	0.0236231
ENSDARG00000058226	ak3	adenylate kinase 3	526.233	-0.514367	0.142095	-3.61988	0.000294737	0.0236231
ENSDARG00000098224	tlcd4b	TLC domain containing 4b	2186.73	-0.382527	0.105623	-3.62162	0.000292768	0.0236231
ENSDARG00000068969	zgc:153759	zgc:153759	32.7534	-1.34972	0.373687	-3.61189	0.000303978	0.0242792
ENSDARG00000012368	ttc21b	tetratricopeptide repeat domain 21B	737.508	0.518558	0.143904	3.60349	0.000313973	0.0249907
ENSDARG00000104775	ly6m2	lymphocyte antigen 6 family member M2	16.8441	-1.93967	0.538827	-3.59979	0.00031847	0.0252613
ENSDARG00000070486	rbp7b	retinol binding protein 7b, cellular	71.3597	-1.03048	0.286653	-3.59486	0.000324564	0.0256562
ENSDARG00000041108	ctsh	cathepsin H	424.03	-1.09768	0.306092	-3.58612	0.000335636	0.026416
ENSDARG00000042559	tnni1c	troponin I, skeletal, slow c	502.766	-1.08573	0.302815	-3.58547	0.000336473	0.026416
ENSDARG00000026048	tsc1a	TSC complex subunit 1a	1957.4	0.478865	0.133629	3.58355	0.000338951	0.0265201
ENSDARG00000031761	dab2	DAB adaptor protein 2	555.615	-1.26928	0.354289	-3.5826	0.000340187	0.0265265
ENSDARG00000075800	calml4a	calmodulin-like 4a	93.478	-1.3671	0.381896	-3.57976	0.000343909	0.0267262
ENSDARG00000023176	tdo2b	tryptophan 2,3-dioxygenase b	129.917	-2.27799	0.636929	-3.57653	0.000348189	0.0268772
ENSDARG00000100789	plgrkt	plasminogen receptor, C-terminal lysine transmembrane protein	1070.28	-0.49081	0.137217	-3.5769	0.000347694	0.0268772
ENSDARG00000007425	apol1	apolipoprotein L, 1	170.356	-0.78118	0.219017	-3.56676	0.000361421	0.0278052
ENSDARG00000055592	capn2b	calpain 2, (m/II) large subunit b	197.473	-0.794884	0.223173	-3.56174	0.000368405	0.0282481
ENSDARG00000052178	eif2s1b	eukaryotic translation initiation factor 2, subunit 1 alpha b	4683.98	-0.378172	0.106222	-3.56019	0.000370588	0.028321
ENSDARG00000087765	crygm2d10	crystallin, gamma M2d10	16246.2	-1.01533	0.285617	-3.55486	0.000378184	0.0288059
ENSDARG00000039436	il13ra2	interleukin 13 receptor, alpha 2	79.5105	-1.14014	0.321167	-3.54998	0.000385263	0.0290695
ENSDARG00000045658	msrb3	methionine sulfoxide reductase B3	938.851	-0.678846	0.191191	-3.55061	0.000384341	0.0290695
ENSDARG00000059365	nipal4	NIPA like domain containing 4	124.991	-0.789309	0.222349	-3.54986	0.000385437	0.0290695
ENSDARG00000010008	vim	vimentin	3398.68	-0.529536	0.149403	-3.54435	0.000393584	0.0295144
ENSDARG00000042544	degs2	delta(4)-desaturase, sphingolipid 2	170.793	-1.16144	0.327708	-3.54414	0.000393901	0.0295144
ENSDARG00000101495	ugt5b2	UDP glucuronosyltransferase 5 family, polypeptide B2	84.8655	-0.897685	0.253431	-3.54213	0.000396909	0.0296432
ENSDARG00000115079	zgc:174355	zgc:174355	55.9161	3.76433	1.06323	3.54046	0.000399434	0.0297352
ENSDARG00000036481	tcn2	transcobalamin II	408.903	-1.14533	0.323832	-3.53681	0.00040499	0.029955
ENSDARG00000058062	magt1	magnesium transporter 1	783.64	-0.516854	0.146121	-3.53715	0.000404463	0.029955
ENSDARG00000056239	tmem45b	transmembrane protein 45B	475.763	-0.880479	0.249021	-3.53576	0.0004066	0.0299776
ENSDARG00000020405	napab	N-ethylmaleimide-sensitive factor attachment protein, alpha b	771.068	-0.423317	0.119803	-3.53343	0.000410206	0.0301469
ENSDARG00000039579	cfd	complement factor D (adipsin)	318.684	-1.38968	0.393639	-3.53035	0.000415006	0.0304025
ENSDARG00000056247	bricd5	BRICHOS domain containing 5	30.9417	-3.08193	0.873233	-3.52933	0.000416613	0.0304233
ENSDARG00000095944	si:ch73-103b2.1	si:ch73-103b2.1 [Source:ZFIN;Acc:ZDB-GENE-110408-42]	46.1041	-1.98587	0.562898	-3.52795	0.000418797	0.030486
ENSDARG00000103316	si:ch211-212k18.5	si:ch211-212k18.5	2219.76	0.378892	0.107431	3.52683	0.000420561	0.0305179
ENSDARG00000092274	si:dkey-3k20.1	si:dkey-3k20.1	39.729	-1.24474	0.353623	-3.51997	0.000431601	0.0312205
ENSDARG00000032838	si:dkey-206f10.1	si:dkey-206f10.1	1205.74	0.474254	0.134791	3.51843	0.000434107	0.0313033
ENSDARG00000029036	rab32a	RAB32a, member RAS oncogene family	164.747	-0.817527	0.232649	-3.51399	0.000441427	0.0316328
ENSDARG00000037789	pvalb1	parvalbumin 1	278447	-0.97778	0.2782	-3.51467	0.000440305	0.0316328
ENSDARG00000024278	adh8b	alcohol dehydrogenase 8b	859.522	-0.879956	0.250514	-3.51261	0.000443732	0.0316993
ENSDARG00000012729	hcls1	hematopoietic cell-specific Lyn substrate 1	200.648	-0.91729	0.261334	-3.51003	0.000448056	0.0319091
ENSDARG00000004396	b3gnt5b	UDP-GlcNAc:betaGal beta-1,3-N-acetylglucosaminyltransferase 5b	44.3313	-1.35738	0.387397	-3.50385	0.000458592	0.0322792
ENSDARG00000009194	col16a1	collagen, type XVI, alpha 1	891.331	-0.436029	0.124405	-3.50491	0.000456761	0.0322792
ENSDARG00000037259	ndufb6	NADH:ubiquinone oxidoreductase subunit B	1715.63	-0.520756	0.148631	-3.50369	0.000458866	0.0322792
ENSDARG00000079484	kcnt1a	potassium sodium-activated channel subfamily T member 1a	192.131	1.05708	0.30167	3.50411	0.000458141	0.0322792
ENSDARG00000069302	snx9b	sorting nexin 9b	460.179	-0.661246	0.188789	-3.50257	0.000460796	0.0323162
ENSDARG00000012467	spint1b	serine peptidase inhibitor, Kunitz type 1 b	189.964	-0.927549	0.26527	-3.49663	0.000471177	0.0328439
ENSDARG00000056499	ca6	carbonic anhydrase VI	1117.26	-0.56707	0.162175	-3.49666	0.00047112	0.0328439
ENSDARG00000089187	wfdc2	WAP four-disulfide core domain 2	245.407	-0.897944	0.257159	-3.49179	0.000479796	0.0333436
ENSDARG00000039963	fgfbp1a	fibroblast growth factor binding protein 1a	72.6576	-1.66727	0.478142	-3.48698	0.000488501	0.0337447
ENSDARG00000101128	si:dkey-211f22.5	si:dkey-211f22.5 [Source:ZFIN;Acc:ZDB-GENE-141216-381]	738.191	-0.877596	0.251647	-3.48741	0.000487731	0.0337447
ENSDARG00000018146	gpx1a	glutathione peroxidase 1a	970.658	-0.803228	0.230488	-3.48491	0.000492308	0.0338638
ENSDARG00000088823	crygm2d3	crystallin, gamma M2d3	9998.09	-1.01676	0.291801	-3.48444	0.000493169	0.0338638
ENSDARG00000098540	zc3h7ba	zinc finger CCCH-type containing 7Ba	158.768	-1.05262	0.302695	-3.47751	0.000506088	0.0346474
ENSDARG00000091996	tcnbb	transcobalamin beta b	3326.85	-1.22406	0.352668	-3.47087	0.000518778	0.0354108
ENSDARG00000042908	hsh2d	hematopoietic SH2 domain containing	22.1764	-1.62006	0.467423	-3.46593	0.000528392	0.0359603
ENSDARG00000100754	LOC100004392	E3 ubiquitin-protein ligase RBBP6-like	9.49376	4.46246	1.288	3.46463	0.00053096	0.0360285
ENSDARG00000045064	ablim1b	actin binding LIM protein 1b	4966.22	0.393163	0.113641	3.4597	0.000540774	0.0363726
ENSDARG00000062711	gal3st1a	galactose-3-O-sulfotransferase 1a	327.936	-0.796367	0.230136	-3.46042	0.000539336	0.0363726
ENSDARG00000098368	aplp1	amyloid beta (A4) precursor-like protein 1	17201.6	0.312338	0.0902607	3.4604	0.000539383	0.0363726
ENSDARG00000033170	sult2st1	sulfotransferase family 2, cytosolic sulfotransferase 1	339.895	-0.831605	0.240525	-3.45747	0.000545283	0.03647
ENSDARG00000042824	nfe2l2a	nfe2 like bZIP transcription factor 2a	1790.8	-0.386684	0.111842	-3.45741	0.000545393	0.03647
ENSDARG00000016793	crybb1l2	crystallin, beta B1, like 2	24091.4	-0.907709	0.262686	-3.4555	0.000549282	0.0366236
ENSDARG00000110591	si:dkey-27d5.6	si:dkey-27d5.6 [Source:ZFIN;Acc:ZDB-GENE-141216-43]	10.677	6.85942	1.98778	3.45079	0.000558943	0.03716
ENSDARG00000009250	etfb	electron transfer flavoprotein subunit beta	2981.18	-0.388008	0.112607	-3.44567	0.000569641	0.0376536
ENSDARG00000039099	aep1	aerolysin-like protein	1036.98	-1.27002	0.36855	-3.44599	0.000568967	0.0376536
ENSDARG00000003902	ctsl.1	cathepsin L.1	1170.59	-2.15219	0.625193	-3.44244	0.000576487	0.0378883
ENSDARG00000036684	ndufa7	NADH:ubiquinone oxidoreductase subunit A7	1701.79	-0.586384	0.170301	-3.44322	0.00057484	0.0378883
ENSDARG00000012881	slc4a1a	solute carrier family 4 member 1a (Diego blood group)	534.651	-1.3826	0.402042	-3.43895	0.000583969	0.0380638
ENSDARG00000034852	nt5c2l1	5'-nucleotidase, cytosolic II, like 1	171.691	-0.726796	0.211257	-3.44034	0.000580974	0.0380638
ENSDARG00000037307	gnpda1	glucosamine-6-phosphate deaminase 1	223.01	-1.15916	0.337076	-3.43888	0.00058412	0.0380638
ENSDARG00000001788	atp5po	ATP synthase peripheral stalk subunit OSCP	12441	-0.394409	0.114838	-3.43448	0.0005937	0.0382276
ENSDARG00000073786	cmbl	carboxymethylenebutenolidase homolog (Pseudomonas)	422.453	-0.542398	0.157836	-3.43646	0.000589372	0.0382276
ENSDARG00000078694	phlpp1	PH domain and leucine rich repeat protein phosphatase 1	3165.1	0.485598	0.141413	3.43391	0.000594943	0.0382276
ENSDARG00000090268	krt1-19e	keratin, type 1, 19e	53081.2	-1.21073	0.352361	-3.43604	0.000590277	0.0382276
ENSDARG00000114894	znf1026	zinc finger protein 1026 [Source:ZFIN;Acc:ZDB-GENE-110913-157]	86.9005	-1.31251	0.382185	-3.43424	0.000594221	0.0382276
ENSDARG00000079884	trim107	tripartite motif containing 107	278.337	0.639689	0.186429	3.43128	0.000600731	0.038492
ENSDARG00000053858	crip1	cysteine-rich protein 1	876.343	-0.922188	0.269035	-3.42776	0.000608576	0.0388863
ENSDARG00000053684	aldob	aldolase b, fructose-bisphosphate	7404.07	-1.01442	0.296284	-3.42382	0.000617483	0.0393462
ENSDARG00000039422	fuom	fucose mutarotase	180.689	-1.07249	0.314081	-3.4147	0.000638531	0.0405749
ENSDARG00000045408	tagln	transgelin	874.232	-1.01675	0.297948	-3.41252	0.000643659	0.0405915
ENSDARG00000069988	arid6	AT-rich interaction domain 6	90.4521	-0.988058	0.289555	-3.41234	0.000644086	0.0405915
ENSDARG00000100524	abca3b	ATP-binding cassette, sub-family A (ABC1), member 3b	3476.34	-0.587234	0.172069	-3.41278	0.000643031	0.0405915
ENSDARG00000033566	cyp17a1	cytochrome P450, family 17, subfamily A, polypeptide 1	148.064	-0.838657	0.246087	-3.40797	0.000654483	0.0411341
ENSDARG00000019404	atp5f1d	ATP synthase F1 subunit delta	5221.64	-0.437458	0.128529	-3.40359	0.000665068	0.0414595
ENSDARG00000070404	inka1b	inka box actin regulator 1b	133.414	-0.966013	0.283791	-3.40396	0.000664174	0.0414595
ENSDARG00000101240	LOC100331330	leucine-rich repeat-containing protein 72-like	62.0818	-1.0798	0.317248	-3.40364	0.000664941	0.0414595
ENSDARG00000030530	slc22a2	solute carrier family 22 member 2	289.111	-0.962526	0.283111	-3.39982	0.000674308	0.0419219
ENSDARG00000058259	celsr1b	cadherin EGF LAG seven-pass G-type receptor 1b	2783.34	0.390052	0.11478	3.39827	0.00067814	0.0419687
ENSDARG00000068177	pak2a	p21 protein (Cdc42/Rac)-activated kinase 2a	1096.82	-0.386846	0.11386	-3.39755	0.00067991	0.0419687
ENSDARG00000087301	crygm2d14	crystallin, gamma M2d14	6370.2	-1.18291	0.348191	-3.3973	0.000680533	0.0419687
ENSDARG00000105018	lrrc20	leucine rich repeat containing 20	421.274	-0.760669	0.223967	-3.39634	0.000682936	0.0420042
ENSDARG00000097824	smco4	single-pass membrane protein with coiled-coil domains 4	403.215	-0.632257	0.186323	-3.39334	0.000690447	0.0423529
ENSDARG00000101079	hectd4	HECT domain E3 ubiquitin protein ligase 4	1161.71	1.06524	0.31442	3.38796	0.000704151	0.0430787
ENSDARG00000070971	furinb	furin (paired basic amino acid cleaving enzyme) b	1655.35	0.85514	0.25248	3.38696	0.000706707	0.0431204
ENSDARG00000042620	gstr	glutathione S-transferase rho	1767.27	-0.685262	0.202774	-3.37944	0.000726336	0.0440842
ENSDARG00000058371	krt5	keratin 5	58805.4	-0.97183	0.287548	-3.37972	0.00072561	0.0440842
ENSDARG00000021366	fbp1a	fructose-1,6-bisphosphatase 1a	805.269	-0.54088	0.160295	-3.37427	0.000740116	0.0448023
ENSDARG00000021374	cab39l1	calcium binding protein 39, like 1	1229.95	-0.345797	0.102565	-3.37149	0.000747631	0.0451385
ENSDARG00000017790	chrnb2	cholinergic receptor, nicotinic, beta 2	1951.49	0.32959	0.0978439	3.36853	0.000755715	0.0454567
ENSDARG00000042826	egr2b	early growth response 2b	232.558	-0.597656	0.177446	-3.36811	0.000756854	0.0454567
ENSDARG00000005049	rab20	RAB20, member RAS oncogene family	201.485	-0.802656	0.238769	-3.36164	0.000774816	0.0462938
ENSDARG00000100229	si:ch211-238e22.5	si:ch211-238e22.5 [Source:ZFIN;Acc:ZDB-GENE-041210-374]	92.8598	-0.766589	0.228031	-3.36177	0.000774448	0.0462938
ENSDARG00000013056	itpk1a	inositol-tetrakisphosphate 1-kinase a	392.83	-1.26423	0.376471	-3.35811	0.000784777	0.0465423
ENSDARG00000024717	selenbp1	selenium binding protein 1	432.923	-0.482129	0.143566	-3.35825	0.00078439	0.0465423
ENSDARG00000037894	ezh1	enhancer of zeste 1 polycomb repressive complex 2 subunit	1006.3	0.392862	0.116992	3.35801	0.000785045	0.0465423
ENSDARG00000019845	pdlim1	PDZ and LIM domain 1 (elfin)	531.597	-0.534326	0.159255	-3.35516	0.000793204	0.046863
ENSDARG00000055043	depdc7a	DEP domain containing 7, paralog a	85.9673	-1.15414	0.344054	-3.35454	0.000794981	0.046863
ENSDARG00000105068	si:ch1073-443f11.2	si:ch1073-443f11.2	218.667	-0.825367	0.246086	-3.35398	0.000796568	0.046863
ENSDARG00000045144	hbae4	hemoglobin alpha embryonic-4	12.986	-2.45617	0.733204	-3.34991	0.000808376	0.0471956
ENSDARG00000056791	pde6ga	phosphodiesterase 6G, cGMP-specific, rod, gamma, paralog a	175.598	0.586528	0.175066	3.35033	0.000807164	0.0471956
ENSDARG00000112489	CU855936.2	None	14.1322	3.71634	1.10926	3.35029	0.000807272	0.0471956
ENSDARG00000097635	wu:fb18f06	wu:fb18f06 [Source:ZFIN;Acc:ZDB-GENE-030131-261]	2287.43	-0.586539	0.175185	-3.34811	0.000813661	0.0473839
ENSDARG00000097209	cox8b	cytochrome c oxidase subunit 8B	290.142	-0.978009	0.292198	-3.34708	0.000816684	0.0474398
ENSDARG00000091902	b3gnt2b	UDP-GlcNAc:betaGal beta-1,3-N-acetylglucosaminyltransferase 2b	323.216	-0.728673	0.218117	-3.34075	0.000835534	0.0484126
ENSDARG00000037708	exosc10	exosome component 10	461.598	0.833344	0.249755	3.33664	0.000847972	0.0490098
ENSDARG00000044895	fmoda	fibromodulin a	1980.21	-0.819632	0.245976	-3.33216	0.000861742	0.0496808
ENSDARG00000036722	slc9a3.2	solute carrier family 9 member A3, tandem duplicate 2	27.4784	-1.54247	0.463992	-3.32434	0.000886276	0.0509675
ENSDARG00000078389	ifi27.4	interferon alpha inducible protein 27.4	60.2709	-1.31124	0.39471	-3.32202	0.000893685	0.0512654
ENSDARG00000004059	galk2	galactokinase 2	114.862	-0.754988	0.227394	-3.32017	0.000899619	0.0513701
ENSDARG00000079826	gpr174	G protein-coupled receptor 174	35.2626	-1.20492	0.36292	-3.32006	0.000899976	0.0513701
ENSDARG00000026629	gmds	GDP-mannose 4,6-dehydratase	636	-0.460133	0.138686	-3.3178	0.000907288	0.0514257
ENSDARG00000046107	caskin1	CASK interacting protein 1	5047.37	0.425497	0.128251	3.31769	0.000907657	0.0514257
ENSDARG00000090228	gsta.1	glutathione S-transferase, alpha tandem duplicate 1	2479.24	-1.0735	0.323541	-3.31797	0.000906745	0.0514257
ENSDARG00000056378	ifi30a	IFI30 lysosomal thiol reductase a	403.176	-0.851992	0.257174	-3.31291	0.000923319	0.0521846
ENSDARG00000058593	sri	sorcin	1175.49	-0.34684	0.104819	-3.30895	0.000936458	0.0527974
ENSDARG00000102415	scinla	scinderin like a	9443.04	-1.09664	0.331606	-3.30706	0.000942806	0.0530253
ENSDARG00000091298	pmela	premelanosome protein a	5582.1	-0.841019	0.25444	-3.30538	0.000948494	0.0532151
ENSDARG00000040445	parp14rs1	poly(ADP-ribose) polymerase family member 14-related sequence 1	143.155	-0.874178	0.264671	-3.30288	0.000956969	0.05356
ENSDARG00000068782	sparta	spartin a	95.6517	-0.790591	0.239756	-3.29749	0.00097554	0.0544668
ENSDARG00000086452	dthd1	death domain containing 1	64.3113	0.954498	0.289738	3.29435	0.00098649	0.0549449
ENSDARG00000079895	ehbp1l1b	EH domain binding protein 1-like 1b	535.414	-0.673655	0.204801	-3.28932	0.00100429	0.055801
ENSDARG00000024548	cryba4	crystallin, beta A4	15111.1	-0.983854	0.299237	-3.28788	0.00100946	0.0558189
ENSDARG00000076790	crygm2d16	crystallin, gamma M2d16	6615.58	-1.05299	0.320259	-3.28793	0.00100926	0.0558189
ENSDARG00000012535	epx	eosinophil peroxidase	26.5738	-2.90777	0.88513	-3.28514	0.00101933	0.0561923
ENSDARG00000054616	cldni	claudin i	1952.51	-0.719371	0.21901	-3.28465	0.0010211	0.0561923
ENSDARG00000058494	dnaja3a	DnaJ heat shock protein family (Hsp40) member A3a	1086.45	-0.582568	0.177655	-3.2792	0.00104102	0.0570429
ENSDARG00000074001	crygmxl2	crystallin, gamma MX, like 2	7535.96	-1.33322	0.406585	-3.27906	0.00104152	0.0570429
ENSDARG00000054533	araf	A-Raf proto-oncogene, serine/threonine kinase	2149.44	0.360766	0.110122	3.27605	0.00105269	0.0573816
ENSDARG00000110460	zgc:174357	zgc:174357	82.3459	3.52376	1.07561	3.27606	0.00105266	0.0573816
ENSDARG00000110460	zgc:174358	zgc:174358	82.3459	3.52376	1.07561	3.27606	0.00105266	0.0573816
ENSDARG00000058638	si:ch211-71m22.1	si:ch211-71m22.1	119.809	-1.05708	0.322755	-3.27519	0.00105589	0.0574201
ENSDARG00000014233	septin8b	septin 8b	783.471	-0.987253	0.301737	-3.2719	0.00106827	0.0579559
ENSDARG00000087143	serpina7	serpin peptidase inhibitor, clade A (alpha-1 antiproteinase, antitrypsin), member 7	8.05447	-3.15018	0.964056	-3.26763	0.00108454	0.0583322
ENSDARG00000087476	cbln20	cerebellin 20	209.154	-0.894531	0.273773	-3.26742	0.00108534	0.0583322
ENSDARG00000101423	cyp2y3	cytochrome P450, family 2, subfamily Y, polypeptide 3	606.462	-1.0891	0.333257	-3.26805	0.00108292	0.0583322
ENSDARG00000103057	zfhx3b	zinc finger homeobox 3b	7911.45	0.354834	0.108578	3.26802	0.00108304	0.0583322
ENSDARG00000062481	mlphb	melanophilin b	162.573	-0.676281	0.207079	-3.26581	0.00109151	0.0583908
ENSDARG00000062696	LOC567728	diacylglycerol kinase beta-like	789.611	0.719615	0.22032	3.26623	0.0010899	0.0583908
ENSDARG00000063299	pcloa	piccolo presynaptic cytomatrix protein a	9412.25	0.527586	0.161807	3.2606	0.00111178	0.0593369
ENSDARG00000100504	ppp1r27b	protein phosphatase 1, regulatory subunit 27b	79.6403	-1.4236	0.436724	-3.25973	0.00111517	0.0593803
ENSDARG00000116164	crygm2d8	crystallin, gamma M2d8	11894.1	-1.03121	0.31649	-3.25827	0.00112095	0.0595503
ENSDARG00000116164	zgc:173645	zgc:173645	11894.1	-1.03121	0.31649	-3.25827	0.00112095	0.0595503
ENSDARG00000059945	sv2a	synaptic vesicle glycoprotein 2A	24939.8	0.384228	0.118	3.25616	0.00112932	0.0598565
ENSDARG00000070427	s100v1	S100 calcium binding protein V1	437.115	-0.713877	0.21948	-3.25259	0.00114359	0.0604735
ENSDARG00000052997	sema4e	semaphorin 4e	361.051	-0.58767	0.180837	-3.24972	0.00115521	0.0609274
ENSDARG00000113348	FO904868.2	None	86.2792	-1.81007	0.557089	-3.24916	0.00115747	0.0609274
ENSDARG00000044894	zgc:113307	zgc:113307	174.318	-0.866007	0.26712	-3.24202	0.00118685	0.0623315
ENSDARG00000041115	cnfn	cornifelin	37.5364	-2.28284	0.704667	-3.23959	0.001197	0.0627212
ENSDARG00000057460	crygm2d13	crystallin, gamma M2d13	10128.5	-1.1844	0.3659	-3.23696	0.0012081	0.0631589
ENSDARG00000073874	crygm2d6	crystallin, gamma M2d6	4323.19	-1.28967	0.398537	-3.236	0.00121217	0.0632278
ENSDARG00000013044	ndufv2	NADH:ubiquinone oxidoreductase core subunit V2	2774.99	-0.342539	0.105886	-3.23497	0.00121656	0.0633136
ENSDARG00000068478	gpx4a	glutathione peroxidase 4a	1410.26	-1.30721	0.404825	-3.22907	0.00124195	0.0644888
ENSDARG00000100405	BX957252.3	None	94.687	0.8472	0.262595	3.22627	0.00125417	0.0649766
ENSDARG00000069279	elovl7a	ELOVL fatty acid elongase 7a	502.671	-0.838189	0.260037	-3.22334	0.00126704	0.065496
ENSDARG00000010113	ndufb8	NADH:ubiquinone oxidoreductase subunit B8	5473.12	-0.392283	0.12177	-3.2215	0.00127523	0.0656242
ENSDARG00000014003	stard8	StAR related lipid transfer domain containing 8	211.067	-0.875717	0.271833	-3.22153	0.00127508	0.0656242
ENSDARG00000037860	cox6b2	cytochrome c oxidase subunit 6B2	10615	-0.588647	0.182935	-3.21779	0.00129184	0.0661828
ENSDARG00000104537	cox7c	cytochrome c oxidase subunit 7C	5330.19	-0.555509	0.17263	-3.21791	0.00129127	0.0661828
ENSDARG00000053487	osbp2a	oxysterol binding protein 2a	1397.83	0.503256	0.156468	3.21636	0.00129827	0.0663648
ENSDARG00000011553	atp5pb	ATP synthase peripheral stalk-membrane subunit b	12423.6	-0.365898	0.113833	-3.21434	0.00130743	0.0663982
ENSDARG00000042777	ndufa11	NADH:ubiquinone oxidoreductase subunit A11	1956.28	-0.473435	0.147265	-3.21486	0.00130508	0.0663982
ENSDARG00000045514	atp5f1c	ATP synthase F1 subunit gamma	11458.9	-0.403758	0.125613	-3.21431	0.00130758	0.0663982
ENSDARG00000006215	akr1b1.1	aldo-keto reductase family 1, member B1 (aldose reductase), tandem duplicate 1	1118.41	-0.925032	0.287888	-3.21317	0.00131281	0.066439
ENSDARG00000024209	wasf2	WASP family member 2	716.12	-0.525582	0.1636	-3.2126	0.00131539	0.066439
ENSDARG00000063283	abi3b	ABI family, member 3b	103.43	-0.825622	0.257024	-3.21224	0.00131705	0.066439
ENSDARG00000068374	si:ch211-132b12.7	si:ch211-132b12.7	2832.34	0.603994	0.188177	3.20971	0.0013287	0.066734
ENSDARG00000109848	FO681286.1	None	127.456	0.961452	0.299532	3.20984	0.00132807	0.066734
ENSDARG00000092283	cxl34b.11	CX chemokine ligand 34b, duplicate 11	494.866	-1.00373	0.313022	-3.20659	0.00134319	0.0673146
ENSDARG00000087417	zdhhc5b	zinc finger DHHC-type palmitoyltransferase 5b	1372.61	0.537645	0.167704	3.20592	0.00134633	0.0673251
ENSDARG00000053509	kazald3	Kazal-type serine peptidase inhibitor domain 3	305.24	-0.844676	0.263631	-3.20401	0.0013553	0.0676268
ENSDARG00000056617	rpgra	retinitis pigmentosa GTPase regulator a	124.828	1.04578	0.32664	3.20163	0.0013665	0.0680383
ENSDARG00000074390	tmem176l.4	transmembrane protein 176l.4	1196.49	-0.913886	0.28571	-3.19865	0.00138073	0.0685758
ENSDARG00000096654	si:dkey-119m7.8	si:dkey-119m7.8 [Source:ZFIN;Acc:ZDB-GENE-121214-235]	85.6756	-0.972078	0.303953	-3.19812	0.00138326	0.0685758
ENSDARG00000038424	c4b	complement C4B (Chido/Rodgers blood group)	65.7028	1.00327	0.313846	3.19669	0.00139014	0.0686212
ENSDARG00000098355	atp5pd	ATP synthase peripheral stalk subunit d	8022.72	-0.360822	0.112868	-3.19687	0.0013893	0.0686212
ENSDARG00000096003	atp5md	ATP synthase membrane subunit k	3899.53	-0.486107	0.152186	-3.19416	0.00140238	0.0690768
ENSDARG00000101264	trim35-12	tripartite motif containing 35-12	30.4155	-1.92777	0.604268	-3.19026	0.00142145	0.0698669
ENSDARG00000025254	s100a10b	S100 calcium binding protein A10b	1503.3	-0.939411	0.294604	-3.18873	0.001429	0.0700881
ENSDARG00000020235	septin9a	septin 9a	793.037	-0.405073	0.127086	-3.1874	0.00143556	0.0701107
ENSDARG00000092106	si:ch211-214p13.8	si:ch211-214p13.8	982.102	1.72999	0.542742	3.18749	0.00143512	0.0701107
ENSDARG00000111826	zgc:174354	zgc:174354	35.5248	3.26703	1.02624	3.1835	0.00145508	0.0709135
ENSDARG00000068876	zgc:153031	zgc:153031	271.7	-0.560134	0.176022	-3.18219	0.00146167	0.0710843
ENSDARG00000099511	CABZ01034698.2	None	64.0483	-3.32253	1.04442	-3.18122	0.00146655	0.0711707
ENSDARG00000060697	kmt2bb	lysine (K)-specific methyltransferase 2Bb	3304.07	0.452974	0.142457	3.17971	0.0014742	0.0713835
ENSDARG00000103199	si:dkey-247k7.2	si:dkey-247k7.2	648.529	-1.581	0.497306	-3.17914	0.00147714	0.0713835
ENSDARG00000096616	si:ch211-255p10.3	si:ch211-255p10.3	5156.83	-1.36917	0.43119	-3.17533	0.00149668	0.0721763
ENSDARG00000099631	cmtm6	CKLF-like MARVEL transmembrane domain containing 6	588.277	-0.525828	0.165788	-3.17168	0.00151559	0.0729352
ENSDARG00000033845	igsf9ba	immunoglobulin superfamily, member 9Ba	5194.36	0.383043	0.120819	3.17037	0.00152243	0.0731115
ENSDARG00000032010	slc15a2	solute carrier family 15 member 2	490.49	-1.00789	0.319234	-3.15721	0.00159288	0.0763355
ENSDARG00000115405	hbbe1.2	hemoglobin beta embryonic-1.2	1402.12	-0.877307	0.278042	-3.15531	0.0016033	0.0766752
ENSDARG00000115405	hbbe1.3	hemoglobin, beta embryonic 1.3	1402.12	-0.877307	0.278042	-3.15531	0.0016033	0.0766752
ENSDARG00000042644	sod2	superoxide dismutase 2, mitochondrial	1922.93	-0.42388	0.134568	-3.14994	0.00163303	0.0778334
ENSDARG00000097964	arhgef33	Rho guanine nucleotide exchange factor (GEF) 33	181.996	-0.79778	0.253286	-3.14972	0.00163429	0.0778334
ENSDARG00000039256	spega	striated muscle enriched protein kinase a	1316.62	0.636635	0.202181	3.14883	0.00163926	0.0779088
ENSDARG00000015537	gad2	glutamate decarboxylase 2	15983.6	0.33852	0.107541	3.14783	0.00164489	0.0780151
ENSDARG00000074865	frmpd3	FERM and PDZ domain containing 3	2572.65	0.414475	0.131791	3.14495	0.00166113	0.0786232
ENSDARG00000078994	muc2.2	mucin 2.2, oligomeric mucus/gel-forming [Source:ZFIN;Acc:ZDB-GENE-120904-1]	7.37728	-4.44675	1.41572	-3.14098	0.00168383	0.0792693
ENSDARG00000091657	LOC794952	serine/threonine-protein kinase VRK1-like	13.5961	-7.20356	2.29358	-3.14076	0.00168511	0.0792693
ENSDARG00000100313	pip5k1cb	phosphatidylinositol-4-phosphate 5-kinase, type I, gamma b	4440.82	0.373641	0.118958	3.14094	0.00168407	0.0792693
ENSDARG00000010186	myo3a	myosin IIIA	865.036	0.481027	0.153232	3.13921	0.00169406	0.0795274
ENSDARG00000099420	nme2b.2	NME/NM23 nucleoside diphosphate kinase 2b, tandem duplicate 2	54886.4	-1.01521	0.323517	-3.13803	0.00170089	0.0796854
ENSDARG00000031246	hbegfb	heparin-binding EGF-like growth factor b	62.8474	-1.1673	0.372487	-3.13381	0.00172551	0.0805107
ENSDARG00000037655	pls3	plastin 3 (T isoform)	1346.81	-0.475494	0.151705	-3.13434	0.00172243	0.0805107
ENSDARG00000022177	ddx59	DEAD (Asp-Glu-Ala-Asp) box polypeptide 59	348.478	-0.711268	0.22712	-3.13168	0.00173808	0.0808603
ENSDARG00000035858	cnn2	calponin 2	1706.93	-0.390116	0.124591	-3.13116	0.00174115	0.0808603
ENSDARG00000115384	LOC108179082	E3 ubiquitin-protein ligase RBBP6-like	11.0544	5.02349	1.60456	3.13076	0.00174354	0.0808603
ENSDARG00000045750	syt10	synaptotagmin X	928.252	0.338808	0.108341	3.12723	0.00176462	0.0813458
ENSDARG00000061835	zpld1a	zona pellucida-like domain containing 1a	15.3336	-2.40651	0.769403	-3.12777	0.0017614	0.0813458
ENSDARG00000094041	krt17	keratin 17	9509.98	-1.47414	0.471217	-3.12836	0.00175784	0.0813458
ENSDARG00000024540	tspan36	tetraspanin 36	954.81	-0.89661	0.286862	-3.12559	0.00177452	0.0816384
ENSDARG00000103844	si:ch211-266c8.1	si:ch211-266c8.1 [Source:ZFIN;Acc:ZDB-GENE-070424-173]	986.334	0.66747	0.213624	3.12451	0.00178102	0.0817742
ENSDARG00000041887	sf3a1	splicing factor 3a, subunit 1	3973	0.289557	0.0927016	3.12354	0.00178692	0.0818815
ENSDARG00000099850	iqsec3a	IQ motif and Sec7 domain ArfGEF 3a	2736.52	0.30457	0.0975264	3.12294	0.00179052	0.0818833
ENSDARG00000113045	slc12a2l	solute carrier family 12 member 2-like	12.7355	-2.6144	0.837509	-3.12163	0.0017985	0.0820851
ENSDARG00000027799	ucmaa	upper zone of growth plate and cartilage matrix associated a	118.943	-0.619316	0.198494	-3.12008	0.00180803	0.0823566
ENSDARG00000078348	tcf20	transcription factor 20	3911.91	0.416645	0.133565	3.11941	0.00181211	0.0823795
ENSDARG00000012860	tmprss4b	transmembrane serine protease 4b	180.308	-1.12552	0.361013	-3.11766	0.0018229	0.0825438
ENSDARG00000075014	sqstm1	sequestosome 1	958.881	-0.630306	0.202171	-3.11768	0.00182278	0.0825438
ENSDARG00000114572	asb18	ankyrin repeat and SOCS box containing 18	67.0924	-0.900704	0.28928	-3.11361	0.00184814	0.0835223
ENSDARG00000023659	gabpb1	GA binding protein transcription factor subunit beta 1	425.463	0.706239	0.226896	3.11261	0.00185438	0.0836397
ENSDARG00000076264	zgc:195170	zgc:195170	84.6354	-1.44329	0.463859	-3.11148	0.00186151	0.0837972
ENSDARG00000017985	zgc:77739	zgc:77739	307.096	-0.671503	0.216102	-3.10735	0.00188774	0.0848119
ENSDARG00000093003	acy3.1	aspartoacylase (aminocyclase) 3, tandem duplicate 1	110.402	-0.711963	0.229176	-3.10663	0.00189235	0.0848532
ENSDARG00000024877	ptgr1.1	prostaglandin reductase 1, tandem duplicate 1	1088.4	1.62372	0.522846	3.10555	0.00189927	0.084998
ENSDARG00000043480	rbbp8	retinoblastoma binding protein 8	218.361	0.645692	0.208009	3.10415	0.00190826	0.0852344
ENSDARG00000010794	tfeb	transcription factor EB	704.735	-0.852555	0.2748	-3.10246	0.00191922	0.085513
ENSDARG00000056151	tyrp1b	tyrosinase-related protein 1b	6849.06	-0.720122	0.232188	-3.10147	0.00192565	0.085513
ENSDARG00000104267	postnb	periostin, osteoblast specific factor b	8929.6	-1.21654	0.392186	-3.10195	0.0019225	0.085513
ENSDARG00000071347	aftphb	aftiphilin b	686.74	1.11834	0.360706	3.10041	0.00193251	0.0856017
ENSDARG00000073750	crygm2d18	crystallin, gamma M2d18	7089.17	-1.38409	0.446478	-3.10002	0.00193509	0.0856017
ENSDARG00000056012	eve1	even-skipped-like1	29.6197	-1.6458	0.53109	-3.09891	0.00194233	0.0857571
ENSDARG00000100376	amdhd2	amidohydrolase domain containing 2	490.608	-0.522763	0.168742	-3.098	0.00194834	0.0858578
ENSDARG00000024775	si:ch211-129c21.1	si:ch211-129c21.1	132.831	-0.679846	0.21957	-3.09626	0.0019598	0.0861974
ENSDARG00000040046	snai2	snail family zinc finger 2	568.35	-0.513377	0.165888	-3.09471	0.00197003	0.0864819
ENSDARG00000004757	ybx1	Y box binding protein 1	51909.2	-0.356088	0.115189	-3.09132	0.00199268	0.0869785
ENSDARG00000013266	colec11	collectin sub-family member 11	85.7839	-0.903132	0.292082	-3.09205	0.00198782	0.0869785
ENSDARG00000075121	hbegfa	heparin-binding EGF-like growth factor a	391.945	-0.570025	0.184386	-3.09148	0.00199164	0.0869785
ENSDARG00000057241	tnfsf10	TNF superfamily member 10	427.139	-0.532497	0.172366	-3.08934	0.002006	0.0869887
ENSDARG00000079008	fam189b	family with sequence similarity 189 member B	2050.2	0.360021	0.116524	3.08967	0.00200376	0.0869887
ENSDARG00000079914	stoml3a	stomatin (EPB72)-like 3a	38.4791	-1.23444	0.399618	-3.08904	0.00200804	0.0869887
ENSDARG00000102332	spint1a	serine peptidase inhibitor, Kunitz type 1 a	1218.54	-0.581797	0.18834	-3.08907	0.00200782	0.0869887
ENSDARG00000036558	col18a1a	collagen type XVIII alpha 1 chain a	2920.22	-0.32573	0.105559	-3.08576	0.00203033	0.0877888
ENSDARG00000007711	rab3il1	RAB3A interacting protein (rabin3)-like 1	410.345	-0.695631	0.225624	-3.08314	0.00204828	0.0883988
ENSDARG00000092890	si:ch73-44m9.5	si:ch73-44m9.5 [Source:ZFIN;Acc:ZDB-GENE-081031-86]	7.54364	-4.45574	1.44645	-3.08046	0.00206679	0.0889407
ENSDARG00000095137	si:dkey-88l16.2	si:dkey-88l16.2 [Source:ZFIN;Acc:ZDB-GENE-091113-59]	3.47243	-5.23545	1.69971	-3.08021	0.00206857	0.0889407
ENSDARG00000012915	ech1	enoyl CoA hydratase 1, peroxisomal	622.52	-0.543117	0.176562	-3.07608	0.00209745	0.0900142
ENSDARG00000087863	cd44a	CD44 molecule (IN blood group) a	39.7378	-1.31834	0.428707	-3.07516	0.00210388	0.0901222
ENSDARG00000077912	bcorl1	BCL6 corepressor-like 1	1166.67	0.548554	0.178475	3.07356	0.00211519	0.0904381
ENSDARG00000021787	abcb5	ATP-binding cassette, sub-family B (MDR/TAP), member 5	2048.16	-0.927185	0.301906	-3.07111	0.00213264	0.0906787
ENSDARG00000069792	crygm2d5	crystallin, gamma M2d5	4762.89	-1.06986	0.348266	-3.07197	0.00212649	0.0906787
ENSDARG00000100113	AL935044.2	None	18.0052	-1.78283	0.580424	-3.07161	0.0021291	0.0906787
ENSDARG00000099201	BX908731.1	None	50.5841	1.66442	0.542112	3.07025	0.00213879	0.0907725
ENSDARG00000027009	zgc:85777	zgc:85777	1496.11	-0.393934	0.128382	-3.06845	0.00215175	0.0909867
ENSDARG00000111188	cdaa	cytidine deaminase a	189.45	-0.763464	0.248781	-3.06882	0.00214908	0.0909867
ENSDARG00000055120	ctsba	cathepsin Ba	3138.36	-0.345405	0.112671	-3.0656	0.00217234	0.0916886
ENSDARG00000021806	zfp36l2	zinc finger protein 36, C3H type-like 2	1735.28	-0.314673	0.102734	-3.06299	0.00219141	0.0918891
ENSDARG00000040910	ildr1b	immunoglobulin-like domain containing receptor 1b	158.078	-0.604896	0.197438	-3.06373	0.00218596	0.0918891
ENSDARG00000053133	b3gnt7l	UDP-GlcNAc:betaGal beta-1,3-N-acetylglucosaminyltransferase 7, like	173.988	-0.536396	0.175162	-3.06228	0.0021966	0.0918891
ENSDARG00000079175	si:ch211-79k12.1	si:ch211-79k12.1	271.17	-0.952425	0.31098	-3.06265	0.00219385	0.0918891
ENSDARG00000087941	pde8a	phosphodiesterase 8A	1289.01	0.819209	0.267522	3.06221	0.00219706	0.0918891
ENSDARG00000087657	ccdc57	coiled-coil domain containing 57	6121.72	0.380964	0.124439	3.06144	0.00220275	0.0919408
ENSDARG00000087657	fasn	fatty acid synthase	6121.72	0.380964	0.124439	3.06144	0.00220275	0.0919408
ENSDARG00000093602	LOC795570	uncharacterized LOC795570	44.5815	1.02329	0.334302	3.06096	0.00220629	0.0919408
ENSDARG00000098995	cyp2k6	cytochrome P450, family 2, subfamily K, polypeptide 6	29.252	-2.39918	0.784497	-3.05824	0.0022264	0.0925429
ENSDARG00000113889	LOC110438898	E3 ubiquitin-protein ligase RBBP6-like	35.672	3.43594	1.12362	3.05792	0.00222879	0.0925429
ENSDARG00000113889	zgc:174355	zgc:174355	35.672	3.43594	1.12362	3.05792	0.00222879	0.0925429
ENSDARG00000041294	noxo1a	NADPH oxidase organizer 1a	180.335	0.564213	0.184593	3.05653	0.00223916	0.0928059
ENSDARG00000089517	zgc:92594	zgc:92594	208.249	-0.539895	0.17679	-3.05387	0.00225908	0.0932956
ENSDARG00000099672	capgb	capping protein (actin filament), gelsolin-like b	549.886	-0.623693	0.204228	-3.0539	0.00225891	0.0932956
ENSDARG00000101816	col5a3b	collagen, type V, alpha 3b	2530.93	-0.579381	0.189898	-3.05101	0.00228075	0.0940216
ENSDARG00000069827	crygm2d11	crystallin, gamma M2d11	5482.17	-1.12792	0.370057	-3.04796	0.00230402	0.0946496
ENSDARG00000091539	ptprjb.1	protein tyrosine phosphatase receptor type Jb, tandem duplicate 1 [Source:ZFIN;Acc:ZDB-GENE-090304-1]	22.9807	-1.52295	0.499668	-3.04793	0.00230421	0.0946496
ENSDARG00000036292	cdx4	caudal type homeobox 4	20.0171	-2.14473	0.703987	-3.04656	0.0023148	0.0949151
ENSDARG00000115956	CABZ01044281.1	None	2099.47	-1.20447	0.395465	-3.0457	0.0023214	0.0950165
ENSDARG00000040306	otomp	otolith matrix protein	59.47	-1.79389	0.590446	-3.0382	0.00237993	0.0967236
ENSDARG00000070873	ccl25b	chemokine (C-C motif) ligand 25b	1314.64	-0.721987	0.237567	-3.03909	0.00237297	0.0967236
ENSDARG00000100131	LOC568392	cadherin-1-like	40738.7	1.39787	0.460058	3.03847	0.00237781	0.0967236
ENSDARG00000101479	LOC103910140	CD59 glycoprotein-like	30.7466	-1.82757	0.601332	-3.0392	0.00237203	0.0967236
ENSDARG00000094059	si:ch211-191j22.7	si:ch211-191j22.7 [Source:ZFIN;Acc:ZDB-GENE-091204-56]	12.0673	-2.08303	0.685899	-3.03693	0.00238998	0.0969609
ENSDARG00000030411	crygn2	crystallin, gamma N2	13141.7	-0.966419	0.318615	-3.03319	0.00241987	0.0980003
ENSDARG00000079071	jam2b	junctional adhesion molecule 2b	96.3328	-1.11766	0.368664	-3.03166	0.00243211	0.0983229
ENSDARG00000059166	slc22a13b	solute carrier family 22 member 13b	18.7529	2.76852	0.913914	3.0293	0.00245122	0.0989218
ENSDARG00000055784	ptpn3	protein tyrosine phosphatase non-receptor type 3	414.321	-0.453453	0.149819	-3.02668	0.00247258	0.0995771
ENSDARG00000062904	idua	alpha-L-iduronidase	266.891	0.55699	0.184117	3.02519	0.00248477	0.0995771
ENSDARG00000074752	hlfa	HLF transcription factor, PAR bZIP family member a	2650.87	-0.593475	0.196156	-3.02552	0.00248203	0.0995771
ENSDARG00000099982	ccl39.7	chemokine (C-C motif) ligand 39, duplicate 7	7.38781	-2.875	0.950317	-3.02531	0.0024838	0.0995771
ENSDARG00000005943	htra4	HtrA serine peptidase 4	135.585	-0.899029	0.297479	-3.02217	0.00250973	0.100402
ENSDARG00000062640	kcnh8	potassium voltage-gated channel, subfamily H (eag-related), member 8	63.3384	0.982458	0.325333	3.01985	0.00252897	0.100996
ENSDARG00000035890	fuca1.1	alpha-L-fucosidase 1, tandem duplicate 1	915.954	-0.690113	0.228627	-3.01851	0.00254025	0.101202
ENSDARG00000052074	si:ch211-122f10.4	si:ch211-122f10.4	345.736	-1.10532	0.366283	-3.01766	0.00254732	0.101202
ENSDARG00000099655	pimr207	Pim proto-oncogene, serine/threonine kinase, related 207 [Source:ZFIN;Acc:ZDB-GENE-131127-80]	10.277	-3.20661	1.06243	-3.01817	0.00254306	0.101202
ENSDARG00000061052	nipblb	NIPBL cohesin loading factor b	3236.89	0.334806	0.11099	3.01654	0.00255678	0.101403
ENSDARG00000037965	srrm2	serine/arginine repetitive matrix 2	2186.24	0.350168	0.116167	3.01434	0.0025754	0.101966
ENSDARG00000043281	stap2b	signal transducing adaptor family member 2b	94.4536	-1.16741	0.387807	-3.01028	0.00261007	0.102984
ENSDARG00000045976	sidt2	SID1 transmembrane family, member 2	1270.96	0.520071	0.172749	3.01057	0.00260758	0.102984
ENSDARG00000052625	fkbp1b	FKBP prolyl isomerase 1B	1558.4	-0.372263	0.123731	-3.00865	0.00262408	0.103259
ENSDARG00000097496	si:dkey-6e2.2	si:dkey-6e2.2	1100.18	0.42545	0.141419	3.00843	0.00262604	0.103259
ENSDARG00000018757	klf5l	Kruppel like factor 5 like	248.696	-0.681557	0.227153	-3.00042	0.00269604	0.105507
ENSDARG00000032831	htra1a	HtrA serine peptidase 1a	294.473	-0.521761	0.173902	-3.00032	0.00269697	0.105507
ENSDARG00000056119	eef1g	eukaryotic translation elongation factor 1 gamma	39434.3	-0.342358	0.11408	-3.00104	0.00269062	0.105507
ENSDARG00000043128	cldne	claudin e	1492.99	-0.708909	0.236389	-2.9989	0.00270953	0.105819
ENSDARG00000033539	paics	phosphoribosylaminoimidazole carboxylase, phosphoribosylaminoimidazole succinocarboxamide synthetase	1648.82	-0.339456	0.113253	-2.99732	0.00272368	0.106191
ENSDARG00000018814	esrp2	epithelial splicing regulatory protein 2	625.808	-0.550826	0.183894	-2.99535	0.00274135	0.106464
ENSDARG00000045143	hbbe2	hemoglobin beta embryonic-2	1046.87	-0.946355	0.315979	-2.99499	0.00274455	0.106464
ENSDARG00000102960	vps54	VPS54 subunit of GARP complex	997.011	0.325602	0.108713	2.99505	0.00274399	0.106464
ENSDARG00000015240	cdkl5	cyclin dependent kinase like 5	1769.01	0.397329	0.132807	2.99179	0.00277351	0.107165
ENSDARG00000015385	ndufs3	NADH:ubiquinone oxidoreductase core subunit S3	2949.09	-0.322015	0.107627	-2.99196	0.0027719	0.107165
ENSDARG00000057863	dnmt3bb.3	DNA (cytosine-5-)-methyltransferase beta, duplicate b.3	144.357	0.781149	0.261128	2.99144	0.00277661	0.107165
ENSDARG00000018971	b3gnt5a	UDP-GlcNAc:betaGal beta-1,3-N-acetylglucosaminyltransferase 5a	574.33	-0.611952	0.204695	-2.98958	0.00279358	0.107387
ENSDARG00000037153	atp6ap1b	ATPase H+ transporting accessory protein 1b	654.06	-0.455016	0.152194	-2.9897	0.00279249	0.107387
ENSDARG00000040442	prtgb	protogenin homolog b (Gallus gallus)	26.0101	1.37295	0.459391	2.98862	0.00280237	0.107387
ENSDARG00000068221	hbl1	hexose-binding lectin 1	20.7448	-1.64006	0.548757	-2.98869	0.00280177	0.107387
ENSDARG00000070074	lrp8	low density lipoprotein receptor-related protein 8, apolipoprotein e receptor	3108.51	0.33659	0.112637	2.98826	0.00280571	0.107387
ENSDARG00000075343	csf1a	colony stimulating factor 1a (macrophage)	77.0102	-1.01527	0.34009	-2.98529	0.00283314	0.108257
ENSDARG00000098880	pclob	piccolo presynaptic cytomatrix protein b	6539.81	0.542679	0.181889	2.98357	0.00284903	0.108684
ENSDARG00000102744	mgst3a	microsomal glutathione S-transferase 3a	1403.82	-0.522706	0.175358	-2.98079	0.00287502	0.109494
ENSDARG00000003269	clcn3	chloride channel 3	4194.24	0.421583	0.141538	2.97859	0.00289575	0.109556
ENSDARG00000055045	casp3b	caspase 3, apoptosis-related cysteine peptidase b	379.767	-0.390926	0.131209	-2.97942	0.00288796	0.109556
ENSDARG00000056026	tprg1	tumor protein p63 regulated 1	200.853	-0.681009	0.228594	-2.97912	0.00289077	0.109556
ENSDARG00000078060	syt7b	synaptotagmin VIIb	965.731	0.623441	0.209363	2.9778	0.00290329	0.109556
ENSDARG00000092732	si:ch73-256j6.5	si:ch73-256j6.5 [Source:ZFIN;Acc:ZDB-GENE-070705-225]	302.738	0.74222	0.249183	2.97861	0.00289561	0.109556
ENSDARG00000113572	si:dkey-102c8.3	si:dkey-102c8.3	255.794	-0.765911	0.257225	-2.97759	0.00290523	0.109556
ENSDARG00000027345	mpzl2b	myelin protein zero-like 2b	178.89	-0.789515	0.265328	-2.97563	0.00292392	0.109721
ENSDARG00000056598	pimr47	Pim proto-oncogene, serine/threonine kinase, related 47	10.154	2.04236	0.686256	2.97608	0.00291955	0.109721
ENSDARG00000073961	si:ch211-160j14.2	si:ch211-160j14.2	23.8767	-1.72254	0.578855	-2.97576	0.00292259	0.109721
ENSDARG00000077877	znfl1h	zinc finger-like gene 1h [Source:ZFIN;Acc:ZDB-GENE-110131-3]	50.8537	1.15367	0.387834	2.97464	0.00293334	0.109895
ENSDARG00000089009	frmpd1b	FERM and PDZ domain containing 1b	2659.64	0.345135	0.116059	2.97379	0.00294148	0.110021
ENSDARG00000028896	plpp2b	phospholipid phosphatase 2b	178.433	-0.600985	0.202452	-2.96853	0.00299224	0.111376
ENSDARG00000060849	dlgap4a	discs, large (Drosophila) homolog-associated protein 4a [Source:ZFIN;Acc:ZDB-GENE-080219-51]	1235.97	0.310804	0.104684	2.96897	0.00298804	0.111376
ENSDARG00000104339	LOC100535713	transcription activator BRG1-like	1868.18	0.472982	0.159294	2.96924	0.00298533	0.111376
ENSDARG00000019516	sp7	Sp7 transcription factor	114.022	0.830533	0.280011	2.96607	0.00301633	0.112091
ENSDARG00000089334	ednrba	endothelin receptor Ba	34.0408	-1.89016	0.637736	-2.96386	0.00303805	0.112716
ENSDARG00000056805	plch2b	phospholipase C, eta 2b	183.443	0.50771	0.171375	2.96257	0.0030508	0.113007
ENSDARG00000077004	aldh1l1	aldehyde dehydrogenase 1 family, member L1	517.841	-0.522146	0.176392	-2.96014	0.00307504	0.113563
ENSDARG00000103001	kiaa0319	KIAA0319	714.655	0.404805	0.136755	2.96007	0.00307568	0.113563
ENSDARG00000036912	edn1	endothelin 1	91.9971	-0.730445	0.247499	-2.9513	0.0031644	0.116652
ENSDARG00000068166	whrnb	whirlin b	855.12	0.453494	0.153893	2.94682	0.00321061	0.118166
ENSDARG00000101455	si:ch211-284k5.2	si:ch211-284k5.2	23.1283	-1.27866	0.434059	-2.94583	0.00322092	0.118356
ENSDARG00000023952	fam167ab	family with sequence similarity 167 member Ab	429.974	0.539006	0.183176	2.94256	0.00325507	0.119332
ENSDARG00000041998	zgc:113337	zgc:113337	42.9442	-2.52623	0.858589	-2.9423	0.00325784	0.119332
ENSDARG00000025147	cd63	CD63 molecule	2724.4	-0.331608	0.112853	-2.93842	0.0032989	0.120643
ENSDARG00000063144	shisa7b	shisa family member 7	6178.45	0.343319	0.116896	2.93696	0.00331452	0.121022
ENSDARG00000045298	wipf2a	WAS/WASL interacting protein family, member 2a	810.728	-0.410265	0.139729	-2.93614	0.0033232	0.121147
ENSDARG00000041060	lgals9l3	lectin, galactoside-binding, soluble, 9 (galectin 9)-like 3	269.791	-1.07576	0.366787	-2.93292	0.00335794	0.12222
ENSDARG00000029019	epb41b	erythrocyte membrane protein band 4.1b	148.231	-0.77399	0.264094	-2.93074	0.00338152	0.122883
ENSDARG00000040513	zgc:92313	zgc:92313	261.288	-0.896363	0.30612	-2.92815	0.00340988	0.123719
ENSDARG00000097011	hbaa1	hemoglobin, alpha adult 1	3.185	-5.10836	1.74594	-2.92585	0.0034352	0.124245
ENSDARG00000097344	CR387932.1	None	3.17077	-5.10271	1.74389	-2.92605	0.00343297	0.124245
ENSDARG00000112403	LOC103908633	uncharacterized LOC103908633	3.18954	-5.11014	1.74688	-2.92529	0.00344133	0.124272
ENSDARG00000089216	zmp:0000001268	zmp:0000001268	11.9073	2.03519	0.696141	2.92353	0.00346083	0.12478
ENSDARG00000028096	cldn23.1	claudin 23.1	328.422	-0.718813	0.245936	-2.92277	0.00346935	0.124848
ENSDARG00000039577	ptk2bb	protein tyrosine kinase 2 beta, b	377.976	-0.470197	0.1609	-2.92229	0.00347466	0.124848
ENSDARG00000098153	lhfpl2b	LHFPL tetraspan subfamily member 2b	229.037	-0.621603	0.212739	-2.9219	0.00347902	0.124848
ENSDARG00000077245	si:dkey-225n22.4	si:dkey-225n22.4 [Source:ZFIN;Acc:ZDB-GENE-120709-30]	209.065	-0.745086	0.255189	-2.91974	0.00350322	0.125521
ENSDARG00000100088	st14	ST14 transmembrane serine protease matriptase	452.697	-0.546805	0.18759	-2.91489	0.00355813	0.12729
ENSDARG00000029372	rasa4	RAS p21 protein activator 4	1041.64	0.288435	0.099005	2.91333	0.00357593	0.127728
ENSDARG00000041141	cryba1a	crystallin, beta A1a	111.461	-0.678074	0.232828	-2.91234	0.00358731	0.127896
ENSDARG00000101844	mibp2	muscle-specific beta 1 integrin binding protein 2	10482.8	-0.513141	0.176219	-2.91195	0.00359175	0.127896
ENSDARG00000004979	elovl5	ELOVL fatty acid elongase 5	500.718	0.352712	0.121249	2.909	0.00362591	0.128781
ENSDARG00000014794	uqcrc2a	ubiquinol-cytochrome c reductase core protein 2a	3656.34	-0.45883	0.158069	-2.90272	0.00369941	0.128781
ENSDARG00000016350	cap1	CAP, adenylate cyclase-associated protein 1 (yeast)	401.348	-0.575528	0.198229	-2.90334	0.003692	0.128781
ENSDARG00000017986	vps13d	vacuolar protein sorting 13 homolog D	462.545	0.519005	0.178793	2.90283	0.00369808	0.128781
ENSDARG00000028816	tmed3	transmembrane p24 trafficking protein 3	392.462	-0.502218	0.17268	-2.90837	0.00363318	0.128781
ENSDARG00000031776	fthl27	ferritin, heavy polypeptide-like 27	4228.49	-0.492923	0.169649	-2.90555	0.00366605	0.128781
ENSDARG00000036107	txnipa	thioredoxin interacting protein a	4697.59	-0.501065	0.172373	-2.90687	0.00365062	0.128781
ENSDARG00000059792	trpm5	transient receptor potential cation channel, subfamily M, member 5	115.72	0.849353	0.292556	2.90322	0.00369345	0.128781
ENSDARG00000069168	si:dkey-73n10.1	si:dkey-73n10.1	258.481	-0.637055	0.2191	-2.9076	0.00364212	0.128781
ENSDARG00000074552	ndufs7	NADH:ubiquinone oxidoreductase core subunit S7	3052.08	-0.356071	0.122638	-2.90344	0.00369085	0.128781
ENSDARG00000089489	fam83e	family with sequence similarity 83 member E	152.134	-0.597892	0.205798	-2.90524	0.00366972	0.128781
ENSDARG00000092455	si:ch211-246e12.3	si:ch211-246e12.3 [Source:ZFIN;Acc:ZDB-GENE-091204-288]	228.568	-0.568339	0.195802	-2.90262	0.00370056	0.128781
ENSDARG00000092999	tnni4b.1	troponin I4b, tandem duplicate 1	18.34	-1.95478	0.672236	-2.90788	0.00363885	0.128781
ENSDARG00000099117	fxyd11	FXYD domain containing ion transport regulator 11	483.858	-1.06871	0.36767	-2.90671	0.00365251	0.128781
ENSDARG00000104801	tubb6	tubulin, beta 6 class V	327.022	-0.636671	0.219058	-2.9064	0.00365618	0.128781
ENSDARG00000058389	ccl19a.1	chemokine (C-C motif) ligand 19a, tandem duplicate 1	54.4109	-1.59407	0.549564	-2.9006	0.0037245	0.129208
ENSDARG00000059263	hoxd12a	homeobox D12a	121.271	-0.917901	0.3165	-2.90016	0.0037297	0.129208
ENSDARG00000105411	si:ch211-113d11.5	si:ch211-113d11.5	126.237	-1.22592	0.422574	-2.90108	0.00371874	0.129208
ENSDARG00000074166	birc6	baculoviral IAP repeat containing 6	4838.88	0.598337	0.20651	2.89738	0.00376289	0.129967
ENSDARG00000104637	fam219b	family with sequence similarity 219 member B	1038.46	0.55424	0.191286	2.89744	0.0037622	0.129967
ENSDARG00000045898	si:ch211-152c2.3	si:ch211-152c2.3 [Source:ZFIN;Acc:ZDB-GENE-030131-9914]	1554.19	-0.542558	0.187355	-2.89588	0.00378096	0.130395
ENSDARG00000039123	trim9	tripartite motif containing 9	2010.73	0.371195	0.12838	2.89137	0.00383561	0.132081
ENSDARG00000003732	mitfa	melanocyte inducing transcription factor a	71.3404	-0.924668	0.320395	-2.88602	0.00390147	0.133351
ENSDARG00000013711	plin3	perilipin 3	198.984	-0.557118	0.192981	-2.8869	0.00389058	0.133351
ENSDARG00000036424	pcdh20	protocadherin 20	1042.72	0.3186	0.110394	2.88603	0.00390137	0.133351
ENSDARG00000095032	ftr33	finTRIM family, member 33	2.99596	5.02978	1.74201	2.88734	0.00388519	0.133351
ENSDARG00000098644	si:ch211-126j24.1	si:ch211-126j24.1	4743.51	0.448987	0.155537	2.8867	0.00389311	0.133351
ENSDARG00000045870	plekha5	pleckstrin homology domain containing, family A member 5	3091.51	0.371717	0.128825	2.88544	0.00390865	0.133399
ENSDARG00000055514	icn2	ictacalcin 2	1597.6	-0.96176	0.333468	-2.88412	0.00392515	0.133763
ENSDARG00000087187	grip2a	glutamate receptor interacting protein 2a	714.413	0.606599	0.210629	2.87994	0.00397753	0.135148
ENSDARG00000103193	LOC100536643	zinc-binding protein A33-like	16.3773	-1.49093	0.517679	-2.88002	0.00397651	0.135148
ENSDARG00000023445	atp2b3b	ATPase plasma membrane Ca2+ transporting 3b	7496.35	0.359008	0.124745	2.87793	0.00400291	0.13581
ENSDARG00000036457	cacng6a	calcium channel, voltage-dependent, gamma subunit 6a	280.649	-1.05825	0.367848	-2.87688	0.00401625	0.136062
ENSDARG00000062756	pllp	plasmolipin	311.371	-1.0159	0.35326	-2.8758	0.0040301	0.13633
ENSDARG00000001950	ak1	adenylate kinase 1	28569.2	-0.79544	0.276939	-2.87226	0.00407553	0.136737
ENSDARG00000008502	pno1	partner of NOB1 homolog	2662.75	-0.462689	0.161004	-2.87377	0.00405607	0.136737
ENSDARG00000021984	ndufa2	NADH:ubiquinone oxidoreductase subunit A2	2076.43	-0.514869	0.179217	-2.87288	0.00406746	0.136737
ENSDARG00000042188	ttc38	tetratricopeptide repeat domain 38	52.0656	-1.77596	0.618235	-2.87263	0.0040707	0.136737
ENSDARG00000042874	phlda2	pleckstrin homology-like domain, family A, member 2	327.882	-0.577563	0.201096	-2.87208	0.00407781	0.136737
ENSDARG00000053502	cryaa	crystallin, alpha A	857.139	-0.952558	0.331602	-2.87259	0.00407118	0.136737
ENSDARG00000092730	enam	enamelin	325.136	0.673382	0.234522	2.87129	0.00408797	0.136879
ENSDARG00000104213	si:dkey-283b1.6	si:dkey-283b1.6	74.8795	-2.1644	0.755148	-2.86619	0.00415449	0.138904
ENSDARG00000033735	ncf1	neutrophil cytosolic factor 1	67.5481	-1.04153	0.363477	-2.86548	0.00416384	0.139014
ENSDARG00000028664	ahsa1a	AHA1, activator of heat shock protein ATPase homolog 1a	314.749	-0.864314	0.301848	-2.86341	0.00419113	0.13964
ENSDARG00000092778	LOC101886663	uncharacterized LOC101886663	189.805	0.997347	0.348438	2.86233	0.00420535	0.13964
ENSDARG00000099313	naga	N-acetylgalactosaminidase, alpha	706.262	-0.932653	0.32585	-2.86222	0.00420687	0.13964
ENSDARG00000103251	sh3pxd2b	SH3 and PX domains 2B	828.421	-0.506502	0.176932	-2.8627	0.00420051	0.13964
ENSDARG00000059235	zgc:113274	zgc:113274	337.468	0.770963	0.269617	2.85947	0.00424349	0.14045
ENSDARG00000104930	tmem275a	transmembrane protein 275a	1165.97	0.28838	0.100846	2.85961	0.00424158	0.14045
ENSDARG00000091230	CR450686.1	None	24.7316	1.26026	0.440984	2.85784	0.0042654	0.140973
ENSDARG00000073936	LOC100006428	ferritin, middle subunit-like	33.8336	-1.36315	0.47751	-2.85472	0.00430753	0.142161
ENSDARG00000039133	lamb4	laminin, beta 4	324.876	-0.677271	0.237389	-2.85301	0.00433079	0.14252
ENSDARG00000112365	zgc:174353	zgc:174353	44.1155	3.39023	1.18826	2.8531	0.00432951	0.14252
ENSDARG00000018716	dgkh	diacylglycerol kinase, eta	575.972	0.671587	0.235493	2.85184	0.00434668	0.142838
ENSDARG00000090444	ponzr1	plac8 onzin related protein 1	187.268	-1.38843	0.487067	-2.85058	0.0043639	0.143199
ENSDARG00000001939	b3gat3	beta-1,3-glucuronyltransferase 3 (glucuronosyltransferase I)	910.232	0.36352	0.127682	2.84708	0.00441228	0.143965
ENSDARG00000018691	phf2	PHD finger protein 2	3227.52	0.245638	0.0862695	2.84734	0.00440865	0.143965
ENSDARG00000055974	tpmt.1	thiopurine S-methyltransferase, tandem duplicate 1	118.061	-0.665094	0.233546	-2.84781	0.00440217	0.143965
ENSDARG00000075454	hdc	histidine decarboxylase	874.497	1.33919	0.470204	2.84811	0.00439796	0.143965
ENSDARG00000052000	cav2	caveolin 2	393.43	-0.73403	0.257975	-2.84535	0.00443623	0.144542
ENSDARG00000002632	anxa11b	annexin A11b	3423.64	-0.249946	0.0879281	-2.84261	0.00447451	0.144968
ENSDARG00000019253	rhag	Rh associated glycoprotein	1582.9	-1.47373	0.518439	-2.84263	0.00447435	0.144968
ENSDARG00000029479	zgc:86609	zgc:86609	280.605	-0.842763	0.29641	-2.84323	0.00446582	0.144968
ENSDARG00000102453	slc1a2b	solute carrier family 1 member 2b	46650.4	0.308167	0.108407	2.84269	0.00447343	0.144968
ENSDARG00000090232	clpb	ClpB homolog, mitochondrial AAA ATPase chaperonin [Source:ZFIN;Acc:ZDB-GENE-150227-1]	1940.98	0.360598	0.126904	2.84151	0.00449006	0.145267
ENSDARG00000088789	mast1b	microtubule associated serine/threonine kinase 1b	2876.8	0.359982	0.126727	2.84061	0.00450273	0.145472
ENSDARG00000059391	gyg1b	glycogenin 1b	3448.79	-1.09251	0.384698	-2.83992	0.00451254	0.145585
ENSDARG00000098989	LOC101885160	group 3 secretory phospholipase A2-like	144.416	-0.877133	0.309179	-2.83698	0.00455429	0.146686
ENSDARG00000115298	zgc:174354	zgc:174354 [Source:ZFIN;Acc:ZDB-GENE-080218-8]	24.0335	4.31026	1.51951	2.83662	0.00455943	0.146686
ENSDARG00000022165	mgst1.2	microsomal glutathione S-transferase 1.2	571.314	-0.609515	0.215116	-2.83343	0.00460516	0.14795
ENSDARG00000029157	med23	mediator complex subunit 23	1471.42	0.318593	0.112587	2.82976	0.00465833	0.14945
ENSDARG00000054570	smg1	SMG1 nonsense mediated mRNA decay associated PI3K related kinase	5288.75	0.301164	0.106473	2.82856	0.0046758	0.149801
ENSDARG00000039406	prom2	prominin 2	105.321	-0.79475	0.281032	-2.82797	0.00468449	0.149871
ENSDARG00000035309	entpd3	ectonucleoside triphosphate diphosphohydrolase 3	601.442	-0.689896	0.24407	-2.82664	0.00470397	0.150186
ENSDARG00000058041	ndufa8	NADH:ubiquinone oxidoreductase subunit A8	2526.52	-0.34846	0.123307	-2.82596	0.00471391	0.150186
ENSDARG00000100360	gjb1b	gap junction protein beta 1b	13.7041	-1.81284	0.64147	-2.82607	0.00471228	0.150186
ENSDARG00000079324	ano9b	anoctamin 9b	116.04	-0.699381	0.247551	-2.82521	0.00472504	0.150332
ENSDARG00000029064	uqcrq	ubiquinol-cytochrome c reductase, complex III subunit VII	3053.03	-0.526955	0.186552	-2.82471	0.00473234	0.150356
ENSDARG00000034423	sncga	synuclein, gamma a	3942.37	-0.626263	0.221789	-2.82369	0.0047475	0.150546
ENSDARG00000109310	im:7150988	im:7150988	380.521	-0.855017	0.30283	-2.82342	0.00475141	0.150546
ENSDARG00000088658	si:ch211-209f22.3	si:ch211-209f22.3 [Source:ZFIN;Acc:ZDB-GENE-141216-48]	16.2982	3.28407	1.16352	2.82252	0.00476483	0.150764
ENSDARG00000006747	tmem178bb	transmembrane protein 178Bb	3653.66	0.361329	0.128091	2.82088	0.00478923	0.151328
ENSDARG00000075954	serpinh1a	serpin peptidase inhibitor, clade H (heat shock protein 47), member 1a	900.403	-0.435028	0.154361	-2.81825	0.00482867	0.152365
ENSDARG00000103699	ptpn13	protein tyrosine phosphatase non-receptor type 13	2224.56	0.540226	0.191816	2.81638	0.00485687	0.153045
ENSDARG00000037091	asah1a	N-acylsphingosine amidohydrolase (acid ceramidase) 1a	251.159	-0.718594	0.255288	-2.81484	0.00488014	0.153568
ENSDARG00000100698	eva1bb	eva-1 homolog Bb (C. elegans)	643.234	0.407508	0.144815	2.81399	0.00489309	0.153765
ENSDARG00000060030	setd1a	SET domain containing 1A, histone lysine methyltransferase	2322.85	0.458603	0.163068	2.81235	0.00491811	0.15434
ENSDARG00000028027	trim63a	tripartite motif containing 63a	546.293	-1.09203	0.38837	-2.81183	0.00492608	0.154379
ENSDARG00000079745	si:ch211-166a6.5	si:ch211-166a6.5	3078.8	-0.64597	0.22979	-2.81113	0.00493679	0.154385
ENSDARG00000086724	im:7151449	im:7151449	205.665	-1.76384	0.627492	-2.81094	0.00493967	0.154385
ENSDARG00000114254	zgc:91850	zgc:91850 [Source:ZFIN;Acc:ZDB-GENE-040801-211]	53.5854	3.76267	1.3388	2.81049	0.00494663	0.154393
ENSDARG00000035914	tmem167a	transmembrane protein 167A	1582.03	-0.691056	0.245938	-2.80988	0.00495604	0.154477
ENSDARG00000029621	sgms1b	sphingomyelin synthase 1b	319.847	-0.541839	0.193041	-2.80686	0.00500267	0.154673
ENSDARG00000036227	npvf	neuropeptide VF precursor	198.618	1.16062	0.413386	2.80758	0.00499149	0.154673
ENSDARG00000045141	aqp8a.1	aquaporin 8a, tandem duplicate 1	354.469	-1.24741	0.444279	-2.80771	0.00498953	0.154673
ENSDARG00000061651	marveld2b	MARVEL domain containing 2b	138.62	-0.654779	0.233181	-2.80802	0.00498465	0.154673
ENSDARG00000089505	bod1l1	biorientation of chromosomes in cell division 1-like 1	1727.8	0.420706	0.149872	2.8071	0.00499904	0.154673
ENSDARG00000096299	si:ch211-255a21.2	si:ch211-255a21.2	24.7397	1.92629	0.685778	2.80891	0.00497102	0.154673
ENSDARG00000060927	si:ch211-136a13.1	si:ch211-136a13.1	586.599	0.50438	0.179731	2.80631	0.00501125	0.15473
ENSDARG00000074869	si:ch1073-291c23.2	si:ch1073-291c23.2	872.403	-0.559388	0.199475	-2.8043	0.00504259	0.15541
ENSDARG00000099137	LOC100333499	latent-transforming growth factor beta-binding protein 4	870.308	0.372411	0.132813	2.80403	0.00504678	0.15541
ENSDARG00000099448	sh3d21	SH3 domain containing 21	400.858	-0.685819	0.244684	-2.80288	0.00506486	0.155758
ENSDARG00000042338	lpar2a	lysophosphatidic acid receptor 2a	227.742	-0.652067	0.232919	-2.79955	0.00511744	0.157165
ENSDARG00000043436	si:dkey-5n18.1	si:dkey-5n18.1	92.8617	-0.746031	0.266551	-2.79883	0.0051288	0.157304
ENSDARG00000002609	rnf145a	ring finger protein 145a	2168.72	0.294373	0.105398	2.79297	0.00522264	0.159969
ENSDARG00000077228	ntrk3a	neurotrophic tyrosine kinase, receptor, type 3a	2315.92	0.427136	0.152975	2.79219	0.00523521	0.16014
ENSDARG00000035879	fuca1.2	alpha-L-fucosidase 1, tandem duplicate 2	218.405	-0.510714	0.182951	-2.79154	0.00524578	0.16025
ENSDARG00000093079	proca	protein C (inactivator of coagulation factors Va and VIIIa), a	57.8561	1.17292	0.420305	2.79065	0.00526025	0.16048
ENSDARG00000113484	si:dkey-27d5.5	si:dkey-27d5.5 [Source:ZFIN;Acc:ZDB-GENE-141216-32]	26.8772	3.24513	1.16316	2.78993	0.00527188	0.160621
ENSDARG00000104181	tmsb1	thymosin beta 1	3635.83	-0.803342	0.287999	-2.78939	0.00528069	0.160677
ENSDARG00000022841	ptk2ba	protein tyrosine kinase 2 beta, a	379.348	0.80247	0.287747	2.7888	0.0052903	0.160757
ENSDARG00000096110	zgc:123278	zgc:123278	16.1937	-2.33883	0.840412	-2.78295	0.00538663	0.163468
ENSDARG00000069464	cox7a1	cytochrome c oxidase subunit 7A1	565.829	-1.12963	0.405993	-2.78238	0.00539617	0.163542
ENSDARG00000017446	camk1db	calcium/calmodulin-dependent protein kinase 1Db	1870.81	0.338103	0.121563	2.78131	0.00541405	0.163788
ENSDARG00000023237	syne3	spectrin repeat containing, nuclear envelope family member 3	693.629	-0.362085	0.130198	-2.78104	0.00541854	0.163788
ENSDARG00000070542	mafbb	v-maf avian musculoaponeurotic fibrosarcoma oncogene homolog Bb	133.549	-0.574527	0.206674	-2.77986	0.00543819	0.164166
ENSDARG00000030349	cryba2a	crystallin, beta A2a	9550.1	-0.916061	0.329601	-2.77931	0.00544749	0.164232
ENSDARG00000024746	hsp90aa1.2	heat shock protein 90, alpha (cytosolic), class A member 1, tandem duplicate 2	5316.17	0.449196	0.16187	2.77504	0.00551944	0.165965
ENSDARG00000042961	nkain5	sodium/potassium transporting ATPase interacting 5	166.457	-1.83079	0.659699	-2.77518	0.00551704	0.165965
ENSDARG00000056647	klhl3	kelch-like family member 3	1539.52	0.340691	0.122807	2.77419	0.00553386	0.165965
ENSDARG00000075054	rasgrf2a	Ras protein-specific guanine nucleotide-releasing factor 2a	555.176	0.486434	0.175321	2.77454	0.00552806	0.165965
ENSDARG00000095947	adkb	adenosine kinase b	1655.26	-0.489255	0.176482	-2.77227	0.00556675	0.166734
ENSDARG00000105558	btr06	bloodthirsty-related gene family, member 6	35.9986	-1.36604	0.492955	-2.77112	0.00558642	0.167106
ENSDARG00000105558	btr07	bloodthirsty-related gene family, member 7	35.9986	-1.36604	0.492955	-2.77112	0.00558642	0.167106
ENSDARG00000062646	tet3	tet methylcytosine dioxygenase 3	8943.62	0.397461	0.143475	2.77025	0.00560138	0.167336
ENSDARG00000096037	si:ch211-214j24.14	si:ch211-214j24.14	183.857	-0.929275	0.335579	-2.76917	0.00561996	0.167673
ENSDARG00000088552	LOC110438889	E3 ubiquitin-protein ligase RBBP6-like	11.4235	3.66412	1.3235	2.7685	0.00563151	0.1678
ENSDARG00000088552	si:dkey-23f9.11	si:dkey-23f9.11	11.4235	3.66412	1.3235	2.7685	0.00563151	0.1678
ENSDARG00000088552	zgc:174353	zgc:174353	11.4235	3.66412	1.3235	2.7685	0.00563151	0.1678
ENSDARG00000075629	ifi30b	IFI30 lysosomal thiol reductase b	139.241	-1.37656	0.497452	-2.76722	0.00565372	0.168027
ENSDARG00000087616	maptb	microtubule-associated protein tau b	6914.85	0.396388	0.143239	2.76733	0.00565183	0.168027
ENSDARG00000075107	nkx2.4a	NK2 homeobox 4a	238.993	0.642923	0.232386	2.76662	0.00566411	0.168118
ENSDARG00000037057	gcdha	glutaryl-CoA dehydrogenase a	1542.17	-0.55689	0.201369	-2.76552	0.00568318	0.16825
ENSDARG00000101632	cyp2k20	cytochrome P450, family 2, subfamily k, polypeptide 20	3.17479	-4.465	1.6144	-2.76574	0.00567939	0.16825
ENSDARG00000059956	ptk6b	PTK6 protein tyrosine kinase 6b	104.207	-1.4067	0.508814	-2.76465	0.00569831	0.168481
ENSDARG00000089802	akap1a	A kinase (PRKA) anchor protein 1a	19.7228	-1.45805	0.527724	-2.7629	0.00572899	0.169171
ENSDARG00000039392	wnk1b	WNK lysine deficient protein kinase 1b	3024.87	0.416255	0.150718	2.76181	0.00574828	0.169414
ENSDARG00000093078	plscr3a	phospholipid scramblase 3a	75.9497	-1.28358	0.464796	-2.7616	0.00575194	0.169414
ENSDARG00000096954	si:dkeyp-67f1.1	si:dkeyp-67f1.1 [Source:ZFIN;Acc:ZDB-GENE-131127-559]	101.8	-0.656503	0.237888	-2.75971	0.00578523	0.170176
ENSDARG00000020850	eef1a1l1	eukaryotic translation elongation factor 1 alpha 1, like 1	271545	-0.312496	0.11333	-2.75739	0.00582642	0.17113
ENSDARG00000021948	tncb	tenascin Cb	4546.69	0.270944	0.0982731	2.75705	0.00583253	0.17113
ENSDARG00000073905	vwa5a	von Willebrand factor A domain containing 5A	467.539	-0.42048	0.152592	-2.75559	0.00585866	0.171677
ENSDARG00000055416	serpinb1	serpin peptidase inhibitor, clade B (ovalbumin), member 1	569.369	-1.1577	0.420346	-2.75416	0.00588422	0.172207
ENSDARG00000076196	si:ch211-226h7.6	si:ch211-226h7.6 [Source:ZFIN;Acc:ZDB-GENE-130531-12]	18.6174	-2.08484	0.75712	-2.75364	0.00589359	0.172262
ENSDARG00000112644	st6galnac	ST6 (alpha-N-acetyl-neuraminyl-2,3-beta-galactosyl-1,3)-N-acetylgalactosaminide alpha-2,6-sialyltransferase	366.96	-0.51562	0.18735	-2.75218	0.00592004	0.172816
ENSDARG00000007745	uqcrfs1	ubiquinol-cytochrome c reductase, Rieske iron-sulfur polypeptide 1	6457.02	-0.253056	0.0919627	-2.75173	0.00592819	0.172834
ENSDARG00000042065	eef2a.2	eukaryotic translation elongation factor 2a, tandem duplicate 2	18.0381	-1.71124	0.622013	-2.75113	0.00593907	0.172932
ENSDARG00000103530	zgc:113102	zgc:113102	238.703	0.551067	0.200401	2.74983	0.00596264	0.173399
ENSDARG00000005891	cyb5r3	cytochrome b5 reductase 3	653.745	-0.335414	0.122002	-2.74926	0.00597304	0.173482
ENSDARG00000044521	eef1b2	eukaryotic translation elongation factor 1 beta 2	3869.9	-0.456191	0.166037	-2.74753	0.00600466	0.174181
ENSDARG00000044521	zdbf2	zinc finger, DBF-type containing 2	3869.9	-0.456191	0.166037	-2.74753	0.00600466	0.174181
ENSDARG00000103634	si:ch73-329n5.6	si:ch73-329n5.6	672.819	-0.935141	0.340776	-2.74416	0.00606666	0.175757
ENSDARG00000007040	tmigd1	transmembrane and immunoglobulin domain containing 1	95.0557	-2.07716	0.758245	-2.73943	0.00615466	0.177317
ENSDARG00000018312	rell1	RELT like 1	387.542	-0.417371	0.15237	-2.73919	0.00615903	0.177317
ENSDARG00000027750	dpp7	dipeptidyl-peptidase 7	2230.65	1.70647	0.62273	2.74031	0.00613808	0.177317
ENSDARG00000074201	flna	filamin A, alpha (actin binding protein 280)	2631.28	-0.306309	0.111801	-2.73977	0.00614828	0.177317
ENSDARG00000097897	sgip1a	SH3GL interacting endocytic adaptor 1a	5404.82	0.393535	0.143655	2.73944	0.00615447	0.177317
ENSDARG00000017676	mmp2	matrix metallopeptidase 2	1562.22	-0.664509	0.242743	-2.7375	0.00619087	0.177661
ENSDARG00000018524	midn	midnolin	6755.62	0.298191	0.108923	2.73763	0.00618843	0.177661
ENSDARG00000055591	pipox	pipecolic acid oxidase	122.907	-0.674517	0.246415	-2.73732	0.00619416	0.177661
ENSDARG00000069503	cldn3c	claudin 3c	765.932	-0.604971	0.221098	-2.73621	0.00621514	0.177957
ENSDARG00000089361	wu:fb59d01	wu:fb59d01	386.451	-1.62866	0.595281	-2.73595	0.00621996	0.177957
ENSDARG00000104629	LOC103911912	monocarboxylate transporter 7-like	564.021	1.0607	0.388046	2.73343	0.00626785	0.179105
ENSDARG00000009267	zgc:136439	zgc:136439	113.216	-0.586177	0.214481	-2.73301	0.00627588	0.179112
ENSDARG00000058570	ccl27a	chemokine (C-C motif) ligand 27a	16.7259	-2.21458	0.810534	-2.73225	0.00629035	0.179302
ENSDARG00000011371	zgc:64106	zgc:64106	318.37	-1.00941	0.369525	-2.73164	0.00630192	0.17941
ENSDARG00000016263	zdhhc5a	zinc finger DHHC-type palmitoyltransferase 5a	2013.12	0.369486	0.13535	2.72986	0.00633617	0.180162
ENSDARG00000069600	zgc:109889	zgc:109889	4317.57	0.345431	0.126589	2.72877	0.00635718	0.180372
ENSDARG00000101577	si:ch211-172l8.4	si:ch211-172l8.4 [Source:ZFIN;Acc:ZDB-GENE-131127-224]	96.74	-0.745323	0.273146	-2.72866	0.00635925	0.180372
ENSDARG00000030376	grin2bb	glutamate receptor, ionotropic, N-methyl D-aspartate 2B, genome duplicate b	2949.95	0.365166	0.133851	2.72816	0.00636892	0.180424
ENSDARG00000092920	si:ch211-106h4.12	si:ch211-106h4.12	252.007	-0.455154	0.166913	-2.72689	0.0063934	0.180895
ENSDARG00000044167	padi2	peptidyl arginine deiminase, type II	729.625	-0.428239	0.157132	-2.72535	0.00642335	0.181519
ENSDARG00000055093	cdh27	cadherin 27	44.0705	-1.19669	0.439276	-2.72423	0.00644509	0.18191
ENSDARG00000018328	rhocb	ras homolog family member Cb	1129.29	-0.324656	0.119257	-2.72232	0.00648253	0.182436
ENSDARG00000033172	nr2f5	nuclear receptor subfamily 2, group F, member 5	686.369	-0.391147	0.143695	-2.72207	0.00648753	0.182436
ENSDARG00000104613	znf1179	zinc finger protein 1179 [Source:ZFIN;Acc:ZDB-GENE-050208-622]	6048.77	0.903732	0.331941	2.72257	0.00647762	0.182436
ENSDARG00000018283	cyba	cytochrome b-245, alpha polypeptide	218.933	-0.636504	0.233904	-2.72122	0.00650405	0.182677
ENSDARG00000042988	slc24a2	solute carrier family 24 member 2	4286.08	0.347636	0.127805	2.72004	0.00652735	0.183108
ENSDARG00000075245	wdr11	WD repeat domain 11	2126.45	0.447906	0.164727	2.71909	0.00654626	0.183215
ENSDARG00000098130	bola3	bolA family member 3	280.14	-0.43066	0.158387	-2.71904	0.00654709	0.183215
ENSDARG00000052840	ndufs4	NADH:ubiquinone oxidoreductase subunit S4	1792.25	-0.399612	0.147032	-2.71786	0.00657055	0.183648
ENSDARG00000011405	rps9	ribosomal protein S9	32647.5	-0.431324	0.158817	-2.71585	0.00661055	0.184318
ENSDARG00000055502	cicb	capicua transcriptional repressor b	5394.88	0.269076	0.0990661	2.71612	0.00660512	0.184318
ENSDARG00000043482	b3gnt3.1	UDP-GlcNAc:betaGal beta-1,3-N-acetylglucosaminyltransferase 3, tandem duplicate 1	48.308	-1.21523	0.447604	-2.71498	0.00662806	0.184583
ENSDARG00000098240	meis2a	Meis homeobox 2a	12108.1	0.236855	0.0872756	2.71387	0.00665026	0.184977
ENSDARG00000029290	stx11b.1	syntaxin 11b, tandem duplicate 1	132.149	-0.603718	0.222514	-2.71317	0.00666432	0.18501
ENSDARG00000069755	mtmr11	myotubularin related protein 11	2688.59	0.262404	0.0967208	2.71301	0.00666753	0.18501
ENSDARG00000045580	lum	lumican	1068.32	-0.767449	0.28293	-2.71251	0.00667763	0.185067
ENSDARG00000029204	tyrp1a	tyrosinase-related protein 1a	1078.64	-0.876115	0.323054	-2.71198	0.00668832	0.18514
ENSDARG00000098852	smdt1b	single-pass membrane protein with aspartate-rich tail 1b	1972.86	-0.621262	0.229211	-2.71043	0.00671951	0.18578
ENSDARG00000069192	zgc:163030	zgc:163030	301.573	-0.782876	0.288895	-2.7099	0.00673045	0.185859
ENSDARG00000074719	rab38c	RAB38c, member of RAS oncogene family	68.6164	-1.21448	0.448297	-2.70911	0.00674643	0.186077
ENSDARG00000044565	ola1	Obg-like ATPase 1	5545.01	-0.306884	0.113311	-2.70835	0.0067619	0.18628
ENSDARG00000110939	LOC110438889	E3 ubiquitin-protein ligase RBBP6-like	16.3749	3.92753	1.45254	2.7039	0.00685317	0.188569
ENSDARG00000038574	scg2b	secretogranin II b	6931.63	0.262068	0.096961	2.70281	0.00687553	0.188958
ENSDARG00000030980	csrp1b	cysteine and glycine-rich protein 1b	145.413	-1.59362	0.590005	-2.70102	0.00691268	0.188982
ENSDARG00000045352	cst14a.2	cystatin 14a, tandem duplicate 2	1143.49	-0.71789	0.265768	-2.70119	0.00690923	0.188982
ENSDARG00000057231	rorca	RAR-related orphan receptor C a	1178.87	-0.476694	0.176491	-2.70095	0.00691415	0.188982
ENSDARG00000076847	tnrc6c1	trinucleotide repeat containing adaptor 6C1	6584.27	0.332187	0.123039	2.69986	0.00693691	0.188982
ENSDARG00000090769	si:dkey-51d8.6	si:dkey-51d8.6 [Source:ZFIN;Acc:ZDB-GENE-110914-115]	98.6652	0.860375	0.318674	2.69986	0.00693686	0.188982
ENSDARG00000099614	purab	purine-rich element binding protein Ab	2500.23	0.306083	0.113356	2.70019	0.0069299	0.188982
ENSDARG00000101215	sgip1b	SH3GL interacting endocytic adaptor 1b	1527.32	0.391949	0.145187	2.69961	0.00694211	0.188982
ENSDARG00000109968	BX537120.1	None	35.7146	3.75352	1.38934	2.70165	0.00689958	0.188982
ENSDARG00000089529	desi1b	desumoylating isopeptidase 1b	109.422	-0.748326	0.277351	-2.69811	0.00697336	0.189384
ENSDARG00000094537	si:ch211-137i24.12	si:ch211-137i24.12	227.469	0.621497	0.230326	2.69834	0.00696858	0.189384
ENSDARG00000062020	gse1b	Gse1 coiled-coil protein b	3317.62	0.290181	0.107642	2.6958	0.00702205	0.190033
ENSDARG00000088238	kansl1b	KAT8 regulatory NSL complex subunit 1b	3102.51	0.32709	0.121307	2.69639	0.0070095	0.190033
ENSDARG00000100513	rps27l	ribosomal protein S27 like	865.082	-0.578397	0.214542	-2.69596	0.00701855	0.190033
ENSDARG00000007901	crnkl1	crooked neck pre-mRNA splicing factor 1	1078.2	0.311061	0.115532	2.69241	0.00709368	0.191746
ENSDARG00000009544	cldnb	claudin b	693.754	-0.524877	0.195105	-2.69022	0.00714046	0.19223
ENSDARG00000018961	gtpbp4	GTP binding protein 4	6883.63	-0.296016	0.110016	-2.69067	0.00713095	0.19223
ENSDARG00000092895	ifi27.8	interferon alpha inducible protein 27.8	290.35	-0.601291	0.223527	-2.69001	0.00714501	0.19223
ENSDARG00000104359	anxa1c	annexin A1c	1415.26	-0.768641	0.285686	-2.69051	0.00713423	0.19223
ENSDARG00000068976	bsx	brain-specific homeobox	71.4669	0.928072	0.345155	2.68886	0.00716972	0.192445
ENSDARG00000069826	crygm2d15	crystallin, gamma M2d15	4591.8	-1.14261	0.42492	-2.689	0.00716668	0.192445
ENSDARG00000070713	prss60.1	serine protease 60.1	13.3768	3.20846	1.19356	2.68815	0.00718496	0.192629
ENSDARG00000094984	ifi44f3	interferon induced protein 44f3	4.57299	-3.7197	1.38404	-2.68757	0.00719731	0.192735
ENSDARG00000007277	myf5	myogenic factor 5	94.8398	-0.69147	0.257474	-2.68559	0.00724018	0.192761
ENSDARG00000013371	isoc2	isochorismatase domain containing 2	491.569	-0.421007	0.156734	-2.68612	0.00722878	0.192761
ENSDARG00000069583	cndp1	carnosine dipeptidase 1	1734.19	-0.428555	0.159567	-2.68574	0.00723684	0.192761
ENSDARG00000076171	znf827	zinc finger protein 827	3752.91	0.279912	0.104172	2.68703	0.00720901	0.192761
ENSDARG00000111856	LOC101886973	CD276 antigen homolog	3.12222	-5.08281	1.89217	-2.68623	0.00722626	0.192761
ENSDARG00000063133	slc4a10a	solute carrier family 4 member 10a	10007	0.271484	0.101235	2.68172	0.00732449	0.194781
ENSDARG00000112266	CABZ01022569.2	None	3.60161	4.26514	1.59175	2.67953	0.00737253	0.195832
ENSDARG00000075261	timp2b	TIMP metallopeptidase inhibitor 2b	382.174	-0.484494	0.18085	-2.67898	0.00738458	0.195926
ENSDARG00000005108	oclna	occludin a	557.39	-0.697237	0.260483	-2.67671	0.007435	0.196664
ENSDARG00000027016	gbf1	golgi brefeldin A resistant guanine nucleotide exchange factor 1	2285.3	0.413384	0.15449	2.6758	0.00745517	0.196664
ENSDARG00000095400	si:ch73-52f15.5	si:ch73-52f15.5	207.249	-0.70399	0.263071	-2.67604	0.0074497	0.196664
ENSDARG00000099262	si:dkey-16p6.1	si:dkey-16p6.1 [Source:ZFIN;Acc:ZDB-GENE-081103-43]	48.261	-1.12299	0.419684	-2.67581	0.00745495	0.196664
ENSDARG00000102878	mapre3b	microtubule-associated protein, RP/EB family, member 3b	2327.07	0.33815	0.126309	2.67716	0.00742485	0.196664
ENSDARG00000036830	krt91	keratin 91	40472.8	-0.982214	0.367203	-2.67486	0.00747613	0.196869
ENSDARG00000116402	CR925755.2	None	136.814	0.727536	0.272009	2.67468	0.00748003	0.196869
ENSDARG00000003584	pla2g7	phospholipase A2, group VII (platelet-activating factor acetylhydrolase, plasma)	416.668	-0.474967	0.177682	-2.67313	0.00751476	0.197404
ENSDARG00000077986	LOC793560	transmembrane protein 151B-like	1428.95	0.394963	0.14776	2.673	0.00751754	0.197404
ENSDARG00000097193	si:dkey-28n18.9	si:dkey-28n18.9	250.798	-0.984422	0.368673	-2.67018	0.00758116	0.198848
ENSDARG00000032242	tnnt2c	troponin T2c, cardiac	134.33	-0.858457	0.321776	-2.66787	0.00763336	0.199989
ENSDARG00000022968	fxr1	FMR1 autosomal homolog 1	3056.8	-0.536401	0.201141	-2.66679	0.007658	0.200379
ENSDARG00000034222	hs1bp3	HCLS1 binding protein 3	55.6931	-0.837732	0.31422	-2.66607	0.00767438	0.200379
ENSDARG00000090389	ndufv3	NADH:ubiquinone oxidoreductase subunit V3	1835	-0.422666	0.158518	-2.66636	0.00766778	0.200379
ENSDARG00000043907	fgf11b	fibroblast growth factor 11b	1705.44	0.333724	0.125219	2.66511	0.00769624	0.200494
ENSDARG00000101279	ndr2	nodal-related 2	339.362	1.5193	0.569998	2.66544	0.00768871	0.200494
ENSDARG00000058801	rev3l	REV3 like, DNA directed polymerase zeta catalytic subunit	2582.71	0.292181	0.109661	2.66441	0.00771244	0.200689
ENSDARG00000018853	si:dkey-199f5.8	si:dkey-199f5.8	929.34	-0.29068	0.109165	-2.66276	0.00775015	0.200762
ENSDARG00000039931	slc25a33	solute carrier family 25 member 33	1618.54	-0.390697	0.146711	-2.66303	0.00774404	0.200762
ENSDARG00000056938	kera	keratocan	792.285	-0.917069	0.344313	-2.66348	0.00773377	0.200762
ENSDARG00000087016	micall1b.2	MICAL like 1b, duplicate 2	20.1349	-1.63679	0.614694	-2.66278	0.0077499	0.200762
ENSDARG00000076972	plvapa	plasmalemma vesicle associated protein a	98.3047	-0.850363	0.319457	-2.6619	0.00777014	0.201019
ENSDARG00000101164	nansb	N-acetylneuraminic acid synthase b	48.6928	-1.25918	0.4731	-2.66155	0.00777814	0.201019
ENSDARG00000116727	LOC101883651	transmembrane protein 200C-like	331.169	0.47734	0.17937	2.6612	0.0077863	0.201019
ENSDARG00000030154	pak5	p21 protein (Cdc42/Rac)-activated kinase 5	2854.93	0.364398	0.137065	2.65859	0.00784693	0.202349
ENSDARG00000091555	ostf1	osteoclast stimulating factor 1	718.945	-0.398037	0.149738	-2.65822	0.00785541	0.202349
ENSDARG00000051754	rpgrip1l	RPGRIP1 like	793.382	0.420614	0.158289	2.65726	0.00787797	0.202477
ENSDARG00000102173	CABZ01065425.1	None	288.896	0.860062	0.323647	2.65741	0.00787434	0.202477
ENSDARG00000019962	dop1a	DOP1 leucine zipper like protein A	1933.22	0.324824	0.122316	2.65562	0.00791633	0.202491
ENSDARG00000055926	foxi3a	forkhead box I3a	45.7584	-1.14316	0.430426	-2.65588	0.00791023	0.202491
ENSDARG00000068148	arrdc1a	arrestin domain containing 1a	155.667	-0.702217	0.264453	-2.65535	0.00792254	0.202491
ENSDARG00000095553	lenep	lens epithelial protein	120.362	-1.15918	0.436492	-2.65567	0.0079151	0.202491
ENSDARG00000096874	tmem176l.3b	transmembrane protein 176l.3b	538.47	-0.644616	0.242687	-2.65616	0.00790362	0.202491
ENSDARG00000057004	fgl1b	fibrinogen like 1B	178.671	-0.781998	0.294603	-2.65441	0.00794463	0.202606
ENSDARG00000101703	zgc:158260	zgc:158260	15.5498	1.78087	0.670907	2.65442	0.00794456	0.202606
ENSDARG00000103818	CU896644.1	None	52.2571	0.869435	0.327705	2.6531	0.00797551	0.203168
ENSDARG00000028618	krt18b	keratin 18b	1760.86	-0.479553	0.180809	-2.65226	0.00799543	0.20345
ENSDARG00000003910	med13b	mediator complex subunit 13b	2535.81	0.330222	0.124564	2.65102	0.00802491	0.203975
ENSDARG00000027749	hirip3	HIRA interacting protein 3	500.863	0.476548	0.17998	2.64779	0.00810207	0.205167
ENSDARG00000036785	si:ch211-226m16.2	si:ch211-226m16.2	656.977	-0.312025	0.117846	-2.64772	0.00810355	0.205167
ENSDARG00000042055	niban1a	niban apoptosis regulator 1a	228.244	-0.624506	0.235802	-2.64844	0.00808645	0.205167
ENSDARG00000045075	tmem106a	transmembrane protein 106A	243.234	-0.685765	0.259018	-2.64756	0.00810749	0.205167
ENSDARG00000042725	cebpb	CCAAT enhancer binding protein beta	382.538	-0.406324	0.15351	-2.64689	0.00812369	0.205351
ENSDARG00000042927	mapre1a	microtubule-associated protein, RP/EB family, member 1a	680.426	-0.411913	0.155711	-2.64537	0.00816028	0.205823
ENSDARG00000099014	fxyd3	FXYD domain containing ion transport regulator 3	1636.22	-0.373622	0.141225	-2.64558	0.00815499	0.205823
ENSDARG00000069323	si:ch73-122g19.1	si:ch73-122g19.1	8.97191	-2.48298	0.938996	-2.6443	0.00818606	0.206247
ENSDARG00000099923	zgc:154054	zgc:154054	322.582	-0.566033	0.214092	-2.64388	0.00819621	0.206277
ENSDARG00000045958	egfl6	EGF-like-domain, multiple 6	1392.9	-0.562747	0.212898	-2.64327	0.00821092	0.206422
ENSDARG00000018259	atp1a3a	ATPase Na+/K+ transporting subunit alpha 3a	35210.2	0.362563	0.137236	2.64189	0.00824446	0.207039
ENSDARG00000043213	adam17a	ADAM metallopeptidase domain 17a	1774.71	0.29311	0.111001	2.64061	0.00827574	0.207597
ENSDARG00000051939	pcxb	pyruvate carboxylase b	514.769	-1.06247	0.402756	-2.63799	0.00833986	0.20875
ENSDARG00000116666	CABZ01078320.1	None	415.268	0.408001	0.154657	2.6381	0.00833723	0.20875
ENSDARG00000103665	brpf1	bromodomain and PHD finger containing, 1 [Source:ZFIN;Acc:ZDB-GENE-040426-731]	1638.28	0.277306	0.105145	2.63738	0.00835503	0.208903
ENSDARG00000104992	epgn	epithelial mitogen homolog (mouse)	112.593	-0.987741	0.374578	-2.63695	0.00836563	0.208941
ENSDARG00000019564	asap2b	ArfGAP with SH3 domain, ankyrin repeat and PH domain 2b	345.289	-0.494411	0.187521	-2.63656	0.00837517	0.208952
ENSDARG00000095796	si:dkey-87o1.2	si:dkey-87o1.2	243.564	-0.683664	0.259503	-2.63451	0.0084258	0.209988
ENSDARG00000034718	tfpia	tissue factor pathway inhibitor a	784.957	-0.500475	0.190024	-2.63374	0.00844495	0.210149
ENSDARG00000063635	nrxn1b	neurexin 1b	1667.3	0.347791	0.132063	2.63352	0.00845055	0.210149
ENSDARG00000032405	ckap4	cytoskeleton associated protein 4	1661.79	-0.647816	0.24609	-2.63243	0.00847763	0.210595
ENSDARG00000088981	tmem220	transmembrane protein 220	34.8141	-0.955766	0.363154	-2.63185	0.0084921	0.210727
ENSDARG00000039150	lgmn	legumain	4213.59	-0.573757	0.218092	-2.6308	0.00851835	0.211047
ENSDARG00000102443	shank2a	SH3 and multiple ankyrin repeat domains 2a [Source:ZFIN;Acc:ZDB-GENE-120215-55]	1283.75	0.391034	0.148648	2.6306	0.00852335	0.211047
ENSDARG00000058306	prpf18	PRP18 pre-mRNA processing factor 18 homolog (yeast)	777.468	0.607079	0.230861	2.62963	0.00854769	0.211411
ENSDARG00000104172	diabloa	diablo, IAP-binding mitochondrial protein a	361.878	-0.430831	0.163859	-2.62929	0.00855645	0.211411
ENSDARG00000088330	hbae1.2	hemoglobin, alpha embryonic 1.3	1686.46	-1.21373	0.461768	-2.62844	0.00857771	0.211709
ENSDARG00000040584	eef1akmt1	EEF1A lysine methyltransferase 1	313.287	-0.432596	0.164671	-2.62704	0.00861319	0.212357
ENSDARG00000099768	si:ch211-272n13.3	si:ch211-272n13.3	1094.15	0.43063	0.164219	2.6223	0.00873397	0.215104
ENSDARG00000042667	klf2a	Kruppel like factor 2a	302325	-1.72279	0.657409	-2.62057	0.00877826	0.215964
ENSDARG00000037064	galca	galactosylceramidase a	250.093	-0.774351	0.295581	-2.61975	0.00879931	0.216251
ENSDARG00000087596	si:ch73-95l15.5	si:ch73-95l15.5	391.481	-0.363823	0.138929	-2.61877	0.00882472	0.216644
ENSDARG00000098745	tfec	transcription factor EC	30.6431	-1.07643	0.41117	-2.61797	0.0088455	0.216922
ENSDARG00000009550	foxi3b	forkhead box I3b	110.92	-0.914675	0.349823	-2.61468	0.00893117	0.217235
ENSDARG00000034572	gpr143	G protein-coupled receptor 143	298.564	-0.752741	0.287666	-2.61672	0.00887795	0.217235
ENSDARG00000043006	gnav1	guanine nucleotide binding protein (G protein) alpha v1	89.3696	-0.62617	0.239429	-2.61527	0.00891582	0.217235
ENSDARG00000043135	pomca	proopiomelanocortin a	137.87	0.88749	0.339144	2.61686	0.00887433	0.217235
ENSDARG00000045199	capn1	calpain 1	361.987	-0.469452	0.179552	-2.61458	0.00893382	0.217235
ENSDARG00000101214	pkd1l2b	polycystic kidney disease 1 like 2b	129.114	0.621455	0.237546	2.61614	0.00889289	0.217235
ENSDARG00000101270	klhl8	kelch-like family member 8	1728.34	0.612426	0.234162	2.6154	0.00891239	0.217235
ENSDARG00000105113	galr2b	galanin receptor 2b	698.519	0.31055	0.118755	2.61505	0.00892153	0.217235
ENSDARG00000088357	acadl	acyl-CoA dehydrogenase long chain	1384	-0.454218	0.173858	-2.61259	0.008986	0.218273
ENSDARG00000092719	AL954655.2	None	51.4248	-1.65501	0.633876	-2.61094	0.0090295	0.219099
ENSDARG00000028552	plppr3b	phospholipid phosphatase related 3b	2300.99	0.272308	0.104575	2.60395	0.00921566	0.22338
ENSDARG00000031782	crybg1a	crystallin beta-gamma domain containing 1a	530.908	-0.588219	0.226063	-2.60201	0.0092678	0.224408
ENSDARG00000039007	eno3	enolase 3, (beta, muscle)	14389.4	-0.795287	0.305959	-2.59933	0.00934061	0.225526
ENSDARG00000100372	alad	aminolevulinate dehydratase	775.574	-0.449905	0.173092	-2.59923	0.00934339	0.225526
ENSDARG00000100476	si:dkeyp-110c7.4	si:dkeyp-110c7.4	449.952	-0.657848	0.253053	-2.59965	0.00933194	0.225526
ENSDARG00000100265	rhcgb	Rh family, C glycoprotein b	58.4151	-1.21616	0.468295	-2.597	0.00940416	0.226755
ENSDARG00000092889	zgc:194246	zgc:194246	107.242	-1.29238	0.497945	-2.59544	0.0094471	0.227551
ENSDARG00000045180	acta2	actin alpha 2, smooth muscle	1947.33	-1.22662	0.472734	-2.59473	0.00946662	0.227621
ENSDARG00000096904	si:dkeyp-100a5.4	si:dkeyp-100a5.4 [Source:ZFIN;Acc:ZDB-GENE-131122-37]	181.377	-0.55252	0.212949	-2.59461	0.00946976	0.227621
ENSDARG00000000503	stx1b	syntaxin 1B	33827.7	0.325293	0.125457	2.59287	0.00951784	0.228407
ENSDARG00000026979	krt1-c5	keratin, type 1, gene c5	245.547	-0.655956	0.253	-2.59271	0.00952232	0.228407
ENSDARG00000008333	znfl2a	zinc finger-like gene 2a	105.837	-0.62973	0.242933	-2.5922	0.00953638	0.228506
ENSDARG00000001578	echs1	enoyl CoA hydratase, short chain, 1, mitochondrial	2012.4	-0.293067	0.113173	-2.58955	0.00961023	0.229407
ENSDARG00000017441	mylz3	myosin, light polypeptide 3, skeletal muscle	201935	-1.20569	0.465555	-2.58979	0.00960352	0.229407
ENSDARG00000034777	txn2	thioredoxin 2	1414.69	-0.366088	0.141379	-2.58942	0.00961388	0.229407
ENSDARG00000101556	fam111.2	family with sequence similarity 111.2	22.0457	1.72624	0.666615	2.58956	0.00960991	0.229407
ENSDARG00000037528	si:ch211-191a24.4	si:ch211-191a24.4	151.438	-0.783855	0.302827	-2.58846	0.00964061	0.229806
ENSDARG00000068181	dpep1	dipeptidase 1	152.825	-2.18544	0.844834	-2.58683	0.00968634	0.230657
ENSDARG00000088745	mfap4.2	microfibril associated protein 4, tandem duplicate 2	39.6487	-1.0176	0.39351	-2.58597	0.0097106	0.230996
ENSDARG00000069980	lman1	lectin, mannose-binding, 1	721.491	0.363824	0.140719	2.58546	0.00972494	0.231098
ENSDARG00000019778	rps6	ribosomal protein S6	43724.6	-0.413139	0.159866	-2.58429	0.00975811	0.231647
ENSDARG00000053875	cryba1b	crystallin, beta A1b	15119.1	-0.736373	0.285031	-2.58348	0.00978085	0.231947
ENSDARG00000034836	si:dkey-222n6.2	si:dkey-222n6.2	429.918	-0.760927	0.294579	-2.5831	0.00979168	0.231965
ENSDARG00000043126	blf	bloody fingers	100.405	-0.806921	0.312661	-2.58082	0.00985667	0.233025
ENSDARG00000069846	zgc:162944	zgc:162944	718.053	-0.515537	0.19975	-2.58092	0.00985384	0.233025
ENSDARG00000038153	lgals2b	lectin, galactoside-binding, soluble, 2b	4114.49	-1.63313	0.632942	-2.58023	0.00987356	0.233184
ENSDARG00000099877	si:dkeyp-72e1.6	si:dkeyp-72e1.6	54.5787	-1.426	0.553074	-2.57832	0.00992825	0.234235
ENSDARG00000078882	slc22a31	solute carrier family 22 member 31	299.015	-0.580989	0.225374	-2.57789	0.0099407	0.234289
ENSDARG00000014215	cdh13	cadherin 13, H-cadherin (heart)	2675.2	0.304329	0.118158	2.57561	0.0100063	0.235434
ENSDARG00000020761	arrdc2	arrestin domain containing 2	1250.34	-0.455475	0.176898	-2.57478	0.0100302	0.235434
ENSDARG00000061672	si:ch73-334d15.1	si:ch73-334d15.1	57.6657	-1.17727	0.457204	-2.57493	0.0100262	0.235434
ENSDARG00000103483	litaf	lipopolysaccharide-induced TNF factor	587.355	-0.43465	0.168806	-2.57485	0.0100285	0.235434
ENSDARG00000007891	meox1	mesenchyme homeobox 1	175.154	-0.714532	0.277694	-2.57309	0.0100794	0.236086
ENSDARG00000062947	amn	amnion associated transmembrane protein	69.5464	-2.32397	0.903271	-2.57284	0.0100868	0.236086
ENSDARG00000102555	si:dkey-33i11.9	si:dkey-33i11.9	264.106	-1.48952	0.578955	-2.57277	0.0100888	0.236086
ENSDARG00000043973	znf292b	zinc finger protein 292b	2622.02	0.273671	0.106423	2.57154	0.0101248	0.236688
ENSDARG00000093684	tmem238a	transmembrane protein 238a	220.791	-0.752252	0.29265	-2.57049	0.0101556	0.237166
ENSDARG00000034588	scn4ab	sodium channel, voltage-gated, type IV, alpha, b	504.411	-1.3963	0.543358	-2.56975	0.0101771	0.237187
ENSDARG00000040815	tsku	tsukushi small leucine rich proteoglycan homolog (Xenopus laevis)	362.045	-0.372061	0.144772	-2.56997	0.0101708	0.237187
ENSDARG00000040407	usp22	ubiquitin specific peptidase 22	1558.83	0.290831	0.113244	2.56819	0.0102232	0.237672
ENSDARG00000086222	nat16	N-acetyltransferase 16	6707.98	0.341524	0.132993	2.56799	0.0102289	0.237672
ENSDARG00000101368	LOC562466	cyclic nucleotide-gated cation channel beta-3-like	1233.8	0.400572	0.155951	2.56858	0.0102117	0.237672
ENSDARG00000105378	si:ch211-42c5.5	si:ch211-42c5.5 [Source:ZFIN;Acc:ZDB-GENE-160114-57]	100.059	1.34893	0.525555	2.56668	0.0102677	0.238333
ENSDARG00000079119	si:ch211-229d2.5	si:ch211-229d2.5	221.571	-1.3685	0.533254	-2.56633	0.0102782	0.238336
ENSDARG00000037874	cyp3c2	cytochrome P450, family 3, subfamily c, polypeptide 2	35.2906	1.02228	0.398659	2.56431	0.0103382	0.239486
ENSDARG00000102456	cfhl4	complement factor H like 4	87.8234	-1.47502	0.575326	-2.5638	0.0103533	0.239594
ENSDARG00000009499	syne1a	spectrin repeat containing, nuclear envelope 1a	5381.46	0.403329	0.157444	2.56173	0.0104154	0.239658
ENSDARG00000010032	cmtm7	CKLF-like MARVEL transmembrane domain containing 7	228.438	-0.562922	0.219704	-2.56219	0.0104015	0.239658
ENSDARG00000042646	zgc:77784	zgc:77784	1786.37	0.291311	0.113711	2.56185	0.0104115	0.239658
ENSDARG00000100564	sil1	SIL1 nucleotide exchange factor	216.369	-0.593811	0.231788	-2.56187	0.010411	0.239658
ENSDARG00000116617	spaca4l	sperm acrosome associated 4 like	1565.8	-0.710525	0.277373	-2.56162	0.0104186	0.239658
ENSDARG00000117174	CT583728.27	None	9901.44	-1.70339	0.664699	-2.56264	0.0103879	0.239658
ENSDARG00000100202	BX537249.1	None	38.742	1.02054	0.398482	2.56107	0.010435	0.239682
ENSDARG00000112049	cldn15a	claudin 15a	236.377	-0.81621	0.318721	-2.56089	0.0104404	0.239682
ENSDARG00000045854	fgf23	fibroblast growth factor 23	25.6309	1.988	0.776561	2.56001	0.010467	0.239748
ENSDARG00000069823	proca1	protein interacting with cyclin A1	484.147	0.488171	0.19071	2.55976	0.0104746	0.239748
ENSDARG00000116576	si:dkey-27d5.9	si:dkey-27d5.9 [Source:ZFIN;Acc:ZDB-GENE-141216-45]	19.7357	3.2731	1.27847	2.56016	0.0104624	0.239748
ENSDARG00000086256	si:ch211-236p5.2	si:ch211-236p5.2	303.972	0.626823	0.244982	2.55865	0.0105079	0.240272
ENSDARG00000054438	fzd2	frizzled class receptor 2	897.074	-0.581687	0.227417	-2.5578	0.0105335	0.240619
ENSDARG00000094002	ccl34b.4	chemokine (C-C motif) ligand 34b, duplicate 4	7.44085	2.69618	1.05492	2.55581	0.0105942	0.241525
ENSDARG00000100021	plaat1	phospholipase A and acyltransferase 1	129.015	-1.03608	0.405378	-2.55585	0.010593	0.241525
ENSDARG00000037892	psmc3ip	PSMC3 interacting protein	73.024	-1.03768	0.406278	-2.55411	0.0106458	0.241983
ENSDARG00000077709	iqsec2b	IQ motif and Sec7 domain ArfGEF 2b	2074.29	0.354928	0.138954	2.55428	0.0106409	0.241983
ENSDARG00000102724	zgc:153039	zgc:153039	110.223	0.763494	0.298924	2.55414	0.0106451	0.241983
ENSDARG00000041586	dhx40	DEAH (Asp-Glu-Ala-His) box polypeptide 40	1029.8	0.573646	0.224685	2.55311	0.0106765	0.242439
ENSDARG00000090965	ripk3	receptor-interacting serine-threonine kinase 3	6519.4	1.52789	0.598596	2.55246	0.0106966	0.242656
ENSDARG00000026630	mark3b	MAP/microtubule affinity-regulating kinase 3b	2580.13	0.217956	0.0854321	2.55122	0.0107348	0.242804
ENSDARG00000075362	whrna	whirlin a	764.311	0.40129	0.157273	2.55155	0.0107244	0.242804
ENSDARG00000100260	them6	thioesterase superfamily member 6	221.718	-0.899103	0.352404	-2.55134	0.0107308	0.242804
ENSDARG00000022254	prkcbb	protein kinase C, beta b	2486.22	0.313102	0.122861	2.54842	0.0108211	0.244263
ENSDARG00000069432	plscr3b	phospholipid scramblase 3b	2523.68	-0.300975	0.118127	-2.54788	0.0108378	0.244263
ENSDARG00000070669	cxcr3.3	chemokine (C-X-C motif) receptor 3, tandem duplicate 3	217.204	-0.505146	0.198271	-2.54776	0.0108418	0.244263
ENSDARG00000113994	zgc:174354	zgc:174354 [Source:ZFIN;Acc:ZDB-GENE-080218-8]	19.5344	3.12025	1.22422	2.54877	0.0108105	0.244263
ENSDARG00000051914	slc14a2	solute carrier family 14 member 2	78.7176	-1.19316	0.468389	-2.54737	0.0108537	0.244293
ENSDARG00000042014	cyp11c1	cytochrome P450, family 11, subfamily C, polypeptide 1	310.539	0.524516	0.206013	2.54603	0.0108955	0.244755
ENSDARG00000061303	oca2	oculocutaneous albinism II	54.6541	-1.24408	0.488618	-2.54611	0.010893	0.244755
ENSDARG00000067794	cabz01076234.2	cabz01076234.2	272.045	0.512817	0.201907	2.53987	0.0110894	0.248869
ENSDARG00000070124	ptpn23a	protein tyrosine phosphatase, non-receptor type 23, a	1811.14	0.343297	0.135211	2.53897	0.0111178	0.249262
ENSDARG00000029928	ap3m1	adaptor related protein complex 3 subunit mu 1	311.917	-0.408895	0.161186	-2.53679	0.0111873	0.250155
ENSDARG00000054300	dhrs1	dehydrogenase/reductase (SDR family) member 1	361.116	-0.802739	0.31645	-2.5367	0.0111903	0.250155
ENSDARG00000088116	gstm.3	glutathione S-transferase mu tandem duplicate 3	555.641	-0.417123	0.164399	-2.53726	0.0111724	0.250155
ENSDARG00000045011	tapbp.2	TAP binding protein (tapasin), tandem duplicate 2	9.11562	-2.60671	1.02834	-2.53489	0.0112484	0.250239
ENSDARG00000058318	c1qtnf9	C1q and TNF related 9	458.258	-0.549467	0.216755	-2.53496	0.0112459	0.250239
ENSDARG00000070702	s100v2	S100 calcium binding protein V2	800.139	-0.457773	0.180549	-2.53545	0.0112302	0.250239
ENSDARG00000074947	calhm5.1	calcium homeostasis modulator family member 5, tandem duplicate 1	32.2287	-1.03928	0.40986	-2.53569	0.0112227	0.250239
ENSDARG00000116002	si:dkey-23f9.6	si:dkey-23f9.6 [Source:ZFIN;Acc:ZDB-GENE-141216-98]	3.51349	5.25083	2.07052	2.53599	0.0112129	0.250239
ENSDARG00000000241	slc40a1	solute carrier family 40 member 1	2379.88	-0.328585	0.129711	-2.53322	0.011302	0.251187
ENSDARG00000027589	fzd7b	frizzled class receptor 7b	939.231	-0.332864	0.131448	-2.53228	0.0113322	0.251209
ENSDARG00000101726	ces2b	carboxylesterase 2b	243.532	1.65693	0.654349	2.53218	0.0113357	0.251209
ENSDARG00000102572	si:ch211-260e23.9	si:ch211-260e23.9	1690.14	-0.417717	0.164963	-2.53219	0.0113354	0.251209
ENSDARG00000059015	lim2.2	lens intrinsic membrane protein 2.2	21.7571	-2.203	0.870354	-2.53116	0.0113687	0.251455
ENSDARG00000062750	si:ch73-74h11.1	si:ch73-74h11.1	733.571	-0.663286	0.262016	-2.53147	0.0113584	0.251455
ENSDARG00000069909	LOC100149563	degP_htrA_DO protease family protein	183.664	-0.83092	0.328359	-2.53052	0.0113893	0.251669
ENSDARG00000030269	grtp1b	growth hormone regulated TBC protein 1b	18.7721	-1.51795	0.600184	-2.52914	0.0114344	0.251754
ENSDARG00000089399	tmem176l.2	transmembrane protein 176l.2	165.718	-1.43913	0.569018	-2.52914	0.0114343	0.251754
ENSDARG00000090156	pttg1ipa	PTTG1 interacting protein a	85.8243	-1.02941	0.406893	-2.52994	0.0114083	0.251754
ENSDARG00000093615	si:ch211-234c11.3	si:ch211-234c11.3 [Source:ZFIN;Acc:ZDB-GENE-110914-93]	11.4514	2.24063	0.885954	2.52906	0.0114369	0.251754
ENSDARG00000002830	trmt2a	tRNA methyltransferase 2 homolog A	195.008	0.559275	0.221254	2.52775	0.0114795	0.252006
ENSDARG00000039980	ppt1	palmitoyl-protein thioesterase 1 (ceroid-lipofuscinosis, neuronal 1, infantile)	2463.68	-0.317396	0.125591	-2.52722	0.0114969	0.252006
ENSDARG00000100166	si:dkeyp-9d4.3	si:dkeyp-9d4.3	6062.3	0.394992	0.156249	2.52797	0.0114723	0.252006
ENSDARG00000101341	fam174c	family with sequence similarity 174 member C	388.468	-0.399667	0.158157	-2.52703	0.0115031	0.252006
ENSDARG00000103381	si:ch211-196f19.1	si:ch211-196f19.1 [Source:ZFIN;Acc:ZDB-GENE-081103-47]	276.04	-0.77042	0.304853	-2.52718	0.0114981	0.252006
ENSDARG00000021184	rbfox1l	RNA binding fox-1 homolog 1, like	1695.14	-0.35175	0.139274	-2.52559	0.0115505	0.252598
ENSDARG00000028000	pfkpa	phosphofructokinase, platelet a	7554.14	0.274002	0.108507	2.52521	0.0115631	0.252598
ENSDARG00000042724	supt5h	SPT5 homolog, DSIF elongation factor subunit	3422.38	0.486285	0.192569	2.52524	0.0115618	0.252598
ENSDARG00000086421	si:ch211-212k18.8	si:ch211-212k18.8	370.321	-0.396897	0.15723	-2.52431	0.0115925	0.252986
ENSDARG00000093403	si:ch73-376l24.4	si:ch73-376l24.4 [Source:ZFIN;Acc:ZDB-GENE-100921-79]	3.17493	-4.0666	1.61117	-2.524	0.0116029	0.252986
ENSDARG00000077652	lratb.2	lecithin retinol acyltransferase b, tandem duplicate 2	354.059	-0.637688	0.252745	-2.52305	0.0116342	0.25343
ENSDARG00000061288	kcnc4	potassium voltage-gated channel, Shaw-related subfamily, member 4	6.73761	-6.19121	2.45564	-2.52122	0.011695	0.254179
ENSDARG00000075849	prr12b	proline rich 12b	6799.75	0.408414	0.162013	2.52087	0.0117065	0.254179
ENSDARG00000079847	epn1b	epsin 1b	4341.44	0.358605	0.142265	2.52068	0.0117128	0.254179
ENSDARG00000110637	si:ch211-212k5.1	si:ch211-212k5.1 [Source:ZFIN;Acc:ZDB-GENE-110914-19]	76.0975	1.09805	0.435524	2.52121	0.0116954	0.254179
ENSDARG00000063361	si:ch211-1e14.1	si:ch211-1e14.1	69.2036	-1.59692	0.634124	-2.51831	0.011792	0.254457
ENSDARG00000069817	crygm2d17	crystallin, gamma M2d17	7840.43	-0.901641	0.358024	-2.51838	0.0117896	0.254457
ENSDARG00000098118	trappc10	trafficking protein particle complex subunit 10	2644.54	0.345788	0.137273	2.51898	0.0117697	0.254457
ENSDARG00000099380	rpl13	ribosomal protein L13	39737.3	-0.368543	0.146315	-2.51882	0.0117748	0.254457
ENSDARG00000104746	or94a1	odorant receptor, family 94, subfamily A, member 1	48.8838	0.914349	0.36299	2.51894	0.0117709	0.254457
ENSDARG00000110231	zgc:91850	zgc:91850	11.6069	3.42462	1.35926	2.51948	0.0117529	0.254457
ENSDARG00000057830	dnmt3bb.2	DNA (cytosine-5-)-methyltransferase 3 beta, duplicate b.2	330.758	0.362811	0.144126	2.51731	0.0118255	0.254619
ENSDARG00000098772	gig2d	grass carp reovirus (GCRV)-induced gene 2d	19.6353	-1.29155	0.513111	-2.51709	0.0118327	0.254619
ENSDARG00000111245	LOC100005157	E3 ubiquitin-protein ligase RBBP6-like	11.2888	2.95538	1.17386	2.51766	0.0118137	0.254619
ENSDARG00000011934	gyg1a	glycogenin 1a	2105.33	-0.273317	0.108616	-2.51636	0.0118573	0.25491
ENSDARG00000023627	ggps1	geranylgeranyl diphosphate synthase 1	1691.75	0.341609	0.135851	2.51458	0.0119176	0.255966
ENSDARG00000053668	stag2b	STAG2 cohesin complex component b	4803.11	0.210059	0.0835792	2.5133	0.0119609	0.256657
ENSDARG00000115013	LO017845.1	None	145.161	0.592577	0.235822	2.51282	0.0119772	0.256768
ENSDARG00000044601	rtn4a	reticulon 4a	7801.09	-0.462974	0.18431	-2.51193	0.0120074	0.257174
ENSDARG00000079670	lrrc7	leucine rich repeat containing 7	2006.01	0.365575	0.145657	2.50983	0.0120788	0.257984
ENSDARG00000079891	dnajc6	DnaJ (Hsp40) homolog, subfamily C, member 6	5026.88	0.26425	0.105272	2.51016	0.0120675	0.257984
ENSDARG00000092813	fndc7rs4	fibronectin type III domain containing 7, related sequence 4 [Source:ZFIN;Acc:ZDB-GENE-070912-648]	274.018	-0.773489	0.308173	-2.50992	0.012076	0.257984
ENSDARG00000077291	rps2	ribosomal protein S2	98699.3	-0.519203	0.206994	-2.5083	0.0121313	0.258864
ENSDARG00000016964	zgc:165532	zgc:165532	208.169	-0.629931	0.251186	-2.50782	0.0121477	0.258975
ENSDARG00000045574	lrmp	lymphoid-restricted membrane protein	1465.3	0.73084	0.291612	2.50621	0.0122033	0.259919
ENSDARG00000003931	cndp2	carnosine dipeptidase 2	1073.73	-0.421079	0.168191	-2.50358	0.0122944	0.261371
ENSDARG00000020046	ahr1a	aryl hydrocarbon receptor 1a	22.2592	3.33491	1.3324	2.50293	0.0123169	0.261371
ENSDARG00000078974	coa4	cytochrome c oxidase assembly factor 4 homolog	192.263	-0.497282	0.198671	-2.50304	0.0123131	0.261371
ENSDARG00000093235	mpst	mercaptopyruvate sulfurtransferase	625.066	-0.365108	0.145864	-2.50307	0.0123121	0.261371
ENSDARG00000089318	BX088538.1	None	134.609	0.867347	0.346897	2.5003	0.0124087	0.263075
ENSDARG00000059256	hoxd13a	homeobox D13a	29.0427	-1.06345	0.425395	-2.49991	0.0124225	0.263127
ENSDARG00000036832	cyt1l	type I cytokeratin, enveloping layer, like	50020.5	-0.98466	0.39395	-2.49945	0.0124385	0.263223
ENSDARG00000010717	chchd10	coiled-coil-helix-coiled-coil-helix domain containing 10	1445.86	-0.332671	0.133199	-2.49755	0.0125054	0.263683
ENSDARG00000040396	bcl7bb	BAF chromatin remodeling complex subunit BCL7B b	371.046	-0.354611	0.141976	-2.49768	0.0125009	0.263683
ENSDARG00000058996	jam2a	junctional adhesion molecule 2a	341.258	-0.436884	0.174947	-2.49724	0.0125165	0.263683
ENSDARG00000090969	cbln18	cerebellin 18	134.732	-0.77791	0.311512	-2.49721	0.0125176	0.263683
ENSDARG00000100666	ep300a	E1A binding protein p300 a	2061.92	0.372637	0.149201	2.49755	0.0125056	0.263683
ENSDARG00000007769	sult5a1	sulfotransferase family 5A, member 1	24.2815	-1.13555	0.455084	-2.49525	0.012587	0.264795
ENSDARG00000039752	ccdc134	coiled-coil domain containing 134	994.787	0.854998	0.342692	2.49494	0.0125978	0.264795
ENSDARG00000039752	si:ch73-308m11.1	si:ch73-308m11.1	994.787	0.854998	0.342692	2.49494	0.0125978	0.264795
ENSDARG00000062592	myl10	myosin, light chain 10, regulatory	6947.86	-0.955895	0.383164	-2.49474	0.0126049	0.264795
ENSDARG00000097845	si:ch211-105j21.9	si:ch211-105j21.9	89.5418	-0.716391	0.28732	-2.49336	0.0126542	0.265588
ENSDARG00000058966	zgc:112332	zgc:112332	1078.12	1.38966	0.55765	2.492	0.0127026	0.266298
ENSDARG00000103186	si:ch73-389k6.1	si:ch73-389k6.1	516.286	0.563875	0.226296	2.49176	0.0127112	0.266298
ENSDARG00000012366	fbp2	fructose-1,6-bisphosphatase 2	642.365	-0.861199	0.34591	-2.48966	0.0127866	0.267149
ENSDARG00000037455	ugt8	UDP glycosyltransferase 8	468.225	-0.826875	0.332109	-2.48977	0.0127826	0.267149
ENSDARG00000095638	si:dkey-284p5.3	si:dkey-284p5.3	28.06	-1.41488	0.568179	-2.4902	0.0127673	0.267149
ENSDARG00000077252	si:rp71-36a1.5	si:rp71-36a1.5 [Source:ZFIN;Acc:ZDB-GENE-091204-428]	21.4217	-1.83912	0.739423	-2.48723	0.0128742	0.268734
ENSDARG00000074852	myo15b	myosin XVB	218.952	-0.937684	0.377132	-2.48636	0.0129059	0.269151
ENSDARG00000031637	pan3	poly(A) specific ribonuclease subunit PAN3	1748.76	0.311393	0.125258	2.48602	0.012918	0.26916
ENSDARG00000045155	phf5a	PHD finger protein 5A	260.8	-1.71296	0.689169	-2.48555	0.0129352	0.269274
ENSDARG00000037278	lrata	lecithin retinol acyltransferase a	214.048	-0.893688	0.359613	-2.48514	0.0129501	0.269341
ENSDARG00000033285	gsto2	glutathione S-transferase omega 2	433.659	-0.405503	0.163254	-2.48388	0.012996	0.269807
ENSDARG00000103981	bhlha9	basic helix-loop-helix family, member a9	37.4163	-1.7091	0.68807	-2.4839	0.0129952	0.269807
ENSDARG00000030743	sptlc3	serine palmitoyltransferase, long chain base subunit 3	86.6839	-1.1771	0.474019	-2.48324	0.0130195	0.270051
ENSDARG00000007836	ctsla	cathepsin La	6180.85	-0.267783	0.10794	-2.48084	0.0131072	0.271273
ENSDARG00000031971	poglut2	protein O-glucosyltransferase 2	517.616	0.690904	0.278587	2.48002	0.0131374	0.271273
ENSDARG00000043493	cltca	clathrin, heavy chain a (Hc)	9732.36	0.308322	0.124316	2.48015	0.0131328	0.271273
ENSDARG00000078001	kbtbd7	kelch repeat and BTB (POZ) domain containing 7	121.382	-1.28334	0.517269	-2.48099	0.0131017	0.271273
ENSDARG00000101232	pcdh1g2	protocadherin 1 gamma 2	229.202	0.517437	0.208603	2.48048	0.0131205	0.271273
ENSDARG00000089404	si:dkey-24p1.7	si:dkey-24p1.7	35.5661	0.913615	0.368576	2.47877	0.0131837	0.271985
ENSDARG00000005481	nfkbiaa	nuclear factor of kappa light polypeptide gene enhancer in B-cells inhibitor, alpha a	412.72	-0.677967	0.273759	-2.47651	0.0132675	0.273142
ENSDARG00000028098	fut9d	fucosyltransferase 9d	923.184	-1.06391	0.42964	-2.4763	0.0132754	0.273142
ENSDARG00000090675	si:ch73-40i7.5	si:ch73-40i7.5	226.989	-0.394303	0.159205	-2.47669	0.0132606	0.273142
ENSDARG00000102981	cyp2k16	cytochrome P450, family 2, subfamily K, polypeptide16	110.937	-0.799463	0.322933	-2.47563	0.0133	0.273405
ENSDARG00000038151	zgc:92360	zgc:92360	722.618	-0.576712	0.233024	-2.4749	0.0133272	0.273475
ENSDARG00000089296	si:dkey-240n22.6	si:dkey-240n22.6 [Source:ZFIN;Acc:ZDB-GENE-070705-411]	866.509	0.620797	0.250827	2.47501	0.0133234	0.273475
ENSDARG00000044566	fabp6	fatty acid binding protein 6, ileal (gastrotropin)	2292.84	-3.19052	1.28962	-2.47399	0.0133612	0.273929
ENSDARG00000071657	si:dkey-19a16.4	si:dkey-19a16.4	186.908	-0.473131	0.191306	-2.47316	0.0133923	0.274322
ENSDARG00000089245	dusp23b	dual specificity phosphatase 23b	337.891	-0.710221	0.287316	-2.47192	0.013439	0.275034
ENSDARG00000103971	si:ch73-173p19.2	si:ch73-173p19.2	69.6269	0.725596	0.29376	2.47003	0.0135102	0.276245
ENSDARG00000076404	mctp1a	multiple C2 domains, transmembrane 1a	625.267	0.332337	0.134613	2.46884	0.0135553	0.27692
ENSDARG00000041411	rad51	RAD51 recombinase	296.698	0.995845	0.403431	2.46844	0.0135704	0.276982
ENSDARG00000076970	dhrs12lb	dehydrogenase/reductase (SDR family) member 12-like b	9.93251	-3.05209	1.23689	-2.46755	0.0136041	0.277179
ENSDARG00000102056	svild	supervillin d	740.068	-0.324481	0.131491	-2.46771	0.0135981	0.277179
ENSDARG00000069594	kif13a	kinesin family member 13A	247.082	0.431829	0.175096	2.46625	0.0136537	0.277942
ENSDARG00000006292	cfap91	cilia and flagella associated protein 91	86.8561	-0.588393	0.238611	-2.46591	0.0136664	0.277957
ENSDARG00000090369	zgc:86896	zgc:86896	2663.4	-0.806948	0.327283	-2.46559	0.0136786	0.277959
ENSDARG00000007349	dmrt1	doublesex and mab-3 related transcription factor 1	51.5874	-0.933718	0.378967	-2.46385	0.0137454	0.278332
ENSDARG00000014587	slc38a5b	solute carrier family 38 member 5b	2747.08	-0.486858	0.197598	-2.46387	0.0137444	0.278332
ENSDARG00000038056	fgfbp2b	fibroblast growth factor binding protein 2b	801.129	0.808855	0.328256	2.4641	0.0137359	0.278332
ENSDARG00000093318	si:dkey-57a22.15	si:dkey-57a22.15	739.861	-1.68608	0.684321	-2.46388	0.0137442	0.278332
ENSDARG00000058200	plcxd2	phosphatidylinositol-specific phospholipase C, X domain containing 2	232.959	-0.761783	0.309271	-2.46316	0.0137719	0.278623
ENSDARG00000056985	tpte	transmembrane phosphatase with tensin homology	358.649	-0.47225	0.191859	-2.46145	0.0138378	0.279712
ENSDARG00000013966	psma6b	proteasome 20S subunit alpha 6b	1017.19	-0.362939	0.147516	-2.46033	0.013881	0.279917
ENSDARG00000016837	glipr2l	GLI pathogenesis-related 2, like	77.316	-0.630869	0.256622	-2.45836	0.0139575	0.279917
ENSDARG00000025983	l3mbtl3	L3MBTL histone methyl-lysine binding protein 3	240.447	1.05037	0.426957	2.46013	0.0138885	0.279917
ENSDARG00000031954	rbck1	RanBP-type and C3HC4-type zinc finger containing 1	112.453	-0.66418	0.2701	-2.45901	0.0139319	0.279917
ENSDARG00000043842	si:ch73-111k22.2	si:ch73-111k22.2	3066.65	0.223315	0.0908257	2.45872	0.0139433	0.279917
ENSDARG00000053136	b2m	beta-2-microglobulin	94.363	-0.914459	0.371971	-2.45841	0.0139554	0.279917
ENSDARG00000075891	sall1b	spalt-like transcription factor 1b	46.9395	-0.929145	0.377632	-2.46045	0.0138763	0.279917
ENSDARG00000087611	si:ch211-222e23.2	si:ch211-222e23.2	114.684	-0.52151	0.212112	-2.45866	0.0139457	0.279917
ENSDARG00000089124	hbae1.3	hemoglobin, alpha embryonic 1.3	1757.57	-1.0036	0.408147	-2.45893	0.0139354	0.279917
ENSDARG00000056798	zgc:123297	zgc:123297	13.005	-1.88851	0.769344	-2.4547	0.0141002	0.282533
ENSDARG00000017794	sdr16c5b	short chain dehydrogenase/reductase family 16C, member 5b	951.777	-0.644846	0.262812	-2.45364	0.0141418	0.282861
ENSDARG00000059267	hoxd11a	homeobox D11a	150.305	-0.969638	0.395432	-2.4521	0.0142027	0.282861
ENSDARG00000063001	atp8a1	ATPase phospholipid transporting 8A1	129.411	0.788828	0.321521	2.45343	0.0141501	0.282861
ENSDARG00000075898	spata7	spermatogenesis associated 7	1156.64	0.31434	0.128166	2.45259	0.0141832	0.282861
ENSDARG00000094910	si:dkey-22i16.7	si:dkey-22i16.7	14.5356	2.95579	1.20533	2.45226	0.0141961	0.282861
ENSDARG00000099332	ly6m5	lymphocyte antigen 6 family member M5	10.8222	-1.95593	0.797475	-2.45265	0.0141807	0.282861
ENSDARG00000105380	fgl1	fibrinogen-like 1	38.6228	-0.923686	0.376635	-2.45247	0.0141878	0.282861
ENSDARG00000037145	slc8a4b	solute carrier family 8 member 4b	1566.78	0.334887	0.136604	2.45153	0.0142252	0.283064
ENSDARG00000035066	ubtf	upstream binding transcription factor	6081.58	0.20612	0.0841645	2.44901	0.0143249	0.284293
ENSDARG00000045268	tectb	tectorin beta	90.0874	-1.23343	0.503694	-2.44878	0.0143341	0.284293
ENSDARG00000086658	crygm2d21	crystallin, gamma M2d21	7704	-0.948417	0.38725	-2.44911	0.014321	0.284293
ENSDARG00000101756	im:7141269	im:7141269	13.5872	-1.4113	0.57634	-2.44872	0.0143364	0.284293
ENSDARG00000045669	si:dkey-39a18.1	si:dkey-39a18.1	26.7224	-0.980065	0.40057	-2.44667	0.0144181	0.285422
ENSDARG00000079977	nhsb	Nance-Horan syndrome b (congenital cataracts and dental anomalies)	3508.48	0.433797	0.177289	2.44684	0.0144115	0.285422
ENSDARG00000016607	echdc2	enoyl CoA hydratase domain containing 2	183.095	-0.58966	0.241093	-2.44577	0.0144542	0.285564
ENSDARG00000061108	ep300b	E1A binding protein p300 b	5580.04	0.394811	0.161404	2.44611	0.0144408	0.285564
ENSDARG00000070981	ash1l	ash1 (absent, small, or homeotic)-like (Drosophila)	5848.15	0.322344	0.131808	2.44556	0.0144626	0.285564
ENSDARG00000061923	amotl2a	angiomotin like 2a	1905.06	-0.314872	0.128805	-2.44457	0.0145026	0.286108
ENSDARG00000002165	psme1	proteasome activator subunit 1	125.106	-0.909253	0.372039	-2.44397	0.0145266	0.286337
ENSDARG00000091408	mtcl1	microtubule crosslinking factor 1 [Source:ZFIN;Acc:ZDB-GENE-120508-3]	501.948	0.864381	0.35383	2.44293	0.0145686	0.286675
ENSDARG00000100887	si:dkey-11f4.20	si:dkey-11f4.20	56.6781	0.936384	0.383294	2.44299	0.0145661	0.286675
ENSDARG00000039490	pitpnaa	phosphatidylinositol transfer protein, alpha a	592.227	-0.48128	0.197171	-2.44093	0.0146494	0.287842
ENSDARG00000095939	si:ch73-226l13.2	si:ch73-226l13.2	87.2129	-1.63448	0.669636	-2.44084	0.014653	0.287842
ENSDARG00000069377	si:dkey-242g16.2	si:dkey-242g16.2 [Source:ZFIN;Acc:ZDB-GENE-030131-8324]	93.4198	-1.05881	0.434135	-2.43889	0.0147323	0.288907
ENSDARG00000100969	tmprss13a	transmembrane serine protease 13a	133.56	-1.17342	0.481122	-2.43893	0.0147307	0.288907
ENSDARG00000003203	rhcga	Rh family, C glycoprotein a	586.093	-1.15966	0.475815	-2.4372	0.0148015	0.289616
ENSDARG00000079788	fam171a1	family with sequence similarity 171 member A1	892.918	0.462877	0.189931	2.43708	0.0148063	0.289616
ENSDARG00000103747	cav1	caveolin 1	2206.08	-0.682399	0.280003	-2.43711	0.014805	0.289616
ENSDARG00000057108	serpine3	serpin peptidase inhibitor, clade E (nexin, plasminogen activator inhibitor type 1), member 3	68.5188	0.629416	0.258483	2.43504	0.0148901	0.290762
ENSDARG00000103562	CU462878.3	None	22.511	2.14997	0.882877	2.43518	0.0148842	0.290762
ENSDARG00000004311	ldlrap1a	low density lipoprotein receptor adaptor protein 1a	263.884	-0.423757	0.174085	-2.43419	0.014925	0.291196
ENSDARG00000086996	si:ch73-234b20.5	si:ch73-234b20.5	247.631	-0.634636	0.260811	-2.43332	0.0149611	0.291653
ENSDARG00000073716	cpxm1a	carboxypeptidase X (M14 family), member 1a	228.139	-0.410451	0.168729	-2.4326	0.0149908	0.291983
ENSDARG00000102119	si:ch73-359m17.2	si:ch73-359m17.2	52.0117	-0.988614	0.406464	-2.43223	0.0150063	0.292038
ENSDARG00000007275	si:ch211-251b21.1	si:ch211-251b21.1	18371.9	-0.29294	0.120459	-2.43187	0.0150211	0.29208
ENSDARG00000074791	aldh3a1	aldehyde dehydrogenase 3 family, member A1	378.699	0.373837	0.153813	2.43046	0.0150796	0.29297
ENSDARG00000116833	LOC110438269	uncharacterized LOC110438269	241.675	0.527274	0.216987	2.42998	0.0150997	0.293112
ENSDARG00000003822	ankrd16	ankyrin repeat domain 16	102.6	0.661611	0.272325	2.42949	0.0151201	0.293262
ENSDARG00000078088	si:ch211-186j3.6	si:ch211-186j3.6	1738.86	0.349435	0.143863	2.42895	0.0151426	0.29345
ENSDARG00000077573	tmprss13b	transmembrane serine protease 13b	50.5143	-0.837228	0.345015	-2.42664	0.0152394	0.295077
ENSDARG00000009885	sult3st1	sulfotransferase family 3, cytosolic sulfotransferase 1	55.44	-1.0269	0.423694	-2.42368	0.015364	0.29699
ENSDARG00000043102	lxn	latexin	825.624	-0.578794	0.238804	-2.42372	0.0153626	0.29699
ENSDARG00000102321	si:ch73-299h12.1	si:ch73-299h12.1	120.351	0.706409	0.291605	2.42248	0.0154148	0.297722
ENSDARG00000059923	slc25a47a	solute carrier family 25 member 47a	843.431	-0.463882	0.191571	-2.42146	0.0154582	0.298309
ENSDARG00000021149	cbr1l	carbonyl reductase 1-like	521.174	-0.581732	0.240302	-2.42083	0.015485	0.298576
ENSDARG00000003091	oclnb	occludin b	244.837	-0.614879	0.254041	-2.42039	0.0155039	0.298689
ENSDARG00000030006	slc6a7	solute carrier family 6 member 7	188.721	-0.542209	0.22415	-2.41896	0.0155651	0.299118
ENSDARG00000039208	nasp	nuclear autoantigenic sperm protein (histone-binding)	1738.2	-0.302006	0.124834	-2.41926	0.0155523	0.299118
ENSDARG00000093783	tex55	testis expressed 55	39.2314	-0.779439	0.32222	-2.41897	0.0155647	0.299118
ENSDARG00000114577	LOC108183819	NACHT, LRR and PYD domains-containing protein 3-like	1378.81	0.396362	0.163879	2.41863	0.0155792	0.299138
ENSDARG00000098024	si:dkey-262k9.2	si:dkey-262k9.2	1191.49	-0.404991	0.167624	-2.41607	0.0156889	0.300993
ENSDARG00000037870	actb2	actin, beta 2	111343	-0.351392	0.14547	-2.41557	0.0157107	0.301161
ENSDARG00000038075	cyc1	cytochrome c-1	6998.36	-0.260585	0.10797	-2.41349	0.0158005	0.30263
ENSDARG00000063056	tulp4b	TUB like protein 4b	3238.97	0.386821	0.160308	2.41299	0.0158223	0.302796
ENSDARG00000052615	tnmd	tenomodulin	1373.46	-0.670458	0.27791	-2.4125	0.0158437	0.302953
ENSDARG00000025820	chek2	checkpoint kinase 2	96.652	0.627411	0.260128	2.41194	0.0158681	0.303168
ENSDARG00000109770	CABZ01117348.1	None	967.805	0.308936	0.128103	2.41161	0.0158821	0.303182
ENSDARG00000103591	dkk3a	dickkopf WNT signaling pathway inhibitor 3a	869.92	0.341715	0.141772	2.41032	0.0159386	0.30401
ENSDARG00000040991	cttnbp2	cortactin binding protein 2	3570.44	0.237267	0.0984605	2.40977	0.0159627	0.304216
ENSDARG00000011665	aldoaa	aldolase a, fructose-bisphosphate, a	21159.9	-0.320393	0.133014	-2.40872	0.0160087	0.304589
ENSDARG00000110355	CR847571.2	None	14.9764	3.15221	1.30851	2.409	0.0159962	0.304589
ENSDARG00000010519	per3	period circadian clock 3	8630.59	0.329374	0.136837	2.40706	0.0160816	0.305218
ENSDARG00000043371	mdh2	malate dehydrogenase 2, NAD (mitochondrial)	16515.3	-0.400369	0.166294	-2.4076	0.0160578	0.305218
ENSDARG00000043581	gadd45aa	growth arrest and DNA-damage-inducible, alpha, a	121.589	-0.607834	0.252504	-2.40723	0.0160741	0.305218
ENSDARG00000088408	si:ch211-171h4.7	si:ch211-171h4.7 [Source:ZFIN;Acc:ZDB-GENE-120215-25]	120.86	-0.756973	0.31459	-2.40622	0.0161187	0.305671
ENSDARG00000055331	aldh9a1a.2	aldehyde dehydrogenase 9 family, member A1a, tandem duplicate 2	10.7356	-1.63822	0.681326	-2.40445	0.0161967	0.306897
ENSDARG00000088013	zgc:136333	zgc:136333	554.38	0.815353	0.339467	2.40186	0.016312	0.308827
ENSDARG00000062727	cep290	centrosomal protein 290	2312.94	0.493133	0.205511	2.39955	0.0164153	0.310527
ENSDARG00000089507	ugt1b5	UDP glucuronosyltransferase 1 family, polypeptide B5	695.669	-0.620728	0.258784	-2.39863	0.0164564	0.311048
ENSDARG00000074507	rmdn1	regulator of microtubule dynamics 1	840.984	-0.425515	0.177434	-2.39816	0.0164777	0.311196
ENSDARG00000060368	syn1	synapsin I	7444.3	0.335278	0.139896	2.39662	0.0165471	0.31225
ENSDARG00000027930	naprt	nicotinate phosphoribosyltransferase	399.622	-0.479036	0.200006	-2.3951	0.0166158	0.312598
ENSDARG00000057206	nmt1b	N-myristoyltransferase 1b	87.9354	-0.919271	0.383748	-2.3955	0.0165975	0.312598
ENSDARG00000071518	krt222	keratin 222	835.147	-0.422995	0.176615	-2.39501	0.0166199	0.312598
ENSDARG00000115208	LO018680.1	None	183.307	0.601632	0.251119	2.39581	0.0165838	0.312598
ENSDARG00000099447	pcdh1g18	protocadherin 1 gamma 18	214.768	-1.12386	0.469341	-2.39454	0.016641	0.31274
ENSDARG00000045153	slc16a8	solute carrier family 16 member 8	911.775	0.854499	0.35698	2.39369	0.0166798	0.313212
ENSDARG00000074628	si:dkey-10o6.2	si:dkey-10o6.2	43.3459	-0.837836	0.350115	-2.39303	0.0167098	0.31352
ENSDARG00000023963	tpm4a	tropomyosin 4a	1313	-0.414335	0.173171	-2.39264	0.0167278	0.313602
ENSDARG00000040290	pon3.1	paraoxonase 3, tandem duplicate 1	238.168	-0.659498	0.275698	-2.3921	0.0167522	0.313804
ENSDARG00000030753	prrg4	proline rich Gla (G-carboxyglutamic acid) 4 (transmembrane)	467.819	-0.37928	0.158641	-2.39082	0.016811	0.314649
ENSDARG00000005894	slc7a9	solute carrier family 7 member 9	129.842	-0.872608	0.365053	-2.39036	0.0168318	0.314782
ENSDARG00000039499	soul2	heme-binding protein soul2	662.709	-0.967307	0.405163	-2.38745	0.0169655	0.316768
ENSDARG00000040072	scpep1	serine carboxypeptidase 1	920.442	-0.615378	0.257749	-2.38751	0.0169629	0.316768
ENSDARG00000070620	LOC100149482	glutamate receptor ionotropic, NMDA 2D-like	318.95	1.04245	0.436933	2.38583	0.0170407	0.317913
ENSDARG00000061159	bicra	BRD4 interacting chromatin remodeling complex associated protein	2140.17	0.272754	0.114362	2.38501	0.0170786	0.318362
ENSDARG00000077329	nlgn2a	neuroligin 2a	2632.87	0.287475	0.12056	2.38449	0.0171029	0.318557
ENSDARG00000020929	fam49ba	family with sequence similarity 49 member Ba	264.662	-0.620756	0.260413	-2.38373	0.017138	0.318673
ENSDARG00000053575	gpat2	glycerol-3-phosphate acyltransferase 2, mitochondrial	78.8641	-0.621738	0.260953	-2.38257	0.0171923	0.318673
ENSDARG00000059768	gpatch8	G patch domain containing 8	14512.4	0.55658	0.233507	2.38358	0.0171454	0.318673
ENSDARG00000093240	gmeb2	glucocorticoid modulatory element binding protein 2	1563.48	0.252061	0.105771	2.38308	0.0171683	0.318673
ENSDARG00000095410	si:ch211-285c6.4	si:ch211-285c6.4	3.00171	-3.98188	1.67073	-2.38331	0.0171575	0.318673
ENSDARG00000102216	dlg1b	discs large MAGUK scaffold protein 1b	4390.21	0.255153	0.107082	2.38278	0.0171823	0.318673
ENSDARG00000116521	si:dkey-23f9.9	si:dkey-23f9.9	10.3162	3.75986	1.57844	2.38202	0.0172182	0.318897
ENSDARG00000110860	si:dkey-9i5.2	si:dkey-9i5.2 [Source:ZFIN;Acc:ZDB-GENE-110914-61]	5.29095	-3.30234	1.38698	-2.38096	0.0172675	0.319553
ENSDARG00000086665	si:dkey-175g6.2	si:dkey-175g6.2	1128.54	0.424279	0.178225	2.38058	0.0172855	0.319629
ENSDARG00000020581	otofb	otoferlin b	420.684	-0.701122	0.294669	-2.37935	0.0173431	0.320436
ENSDARG00000022424	slc26a5	solute carrier family 26 member 5	792.018	-0.341558	0.143587	-2.37875	0.0173715	0.320552
ENSDARG00000055523	slc22a6l	solute carrier family 22 member 6, like	192.766	-0.721969	0.303545	-2.37846	0.0173851	0.320552
ENSDARG00000058630	zgc:162472	zgc:162472	968.863	0.541029	0.227511	2.37804	0.0174051	0.320552
ENSDARG00000098589	cyb5a	cytochrome b5 type A (microsomal)	1262.34	-0.502996	0.211495	-2.37829	0.0173933	0.320552
ENSDARG00000103133	hoxc12b	homeobox C12b	126.543	-0.847046	0.356266	-2.37757	0.0174272	0.320702
ENSDARG00000015887	b2ml	beta-2-microglobulin, like	3059.31	-0.344477	0.144924	-2.37695	0.0174565	0.320984
ENSDARG00000040527	siae	sialic acid acetylesterase	237.661	-0.398691	0.167767	-2.37646	0.0174796	0.321154
ENSDARG00000057468	kcnc2	potassium voltage-gated channel, Shaw-related subfamily, member 2	477.277	0.319554	0.134576	2.37453	0.0175711	0.322491
ENSDARG00000099619	CABZ01083166.1	None	438.509	0.512922	0.216027	2.37434	0.0175805	0.322491
ENSDARG00000054208	phkg2	phosphorylase kinase, gamma 2 (testis)	479.632	-0.335374	0.141376	-2.37221	0.017682	0.323526
ENSDARG00000091327	si:ch73-134f24.1	si:ch73-134f24.1 [Source:ZFIN;Acc:ZDB-GENE-091204-108]	15.1954	-1.78386	0.752056	-2.37198	0.0176931	0.323526
ENSDARG00000101901	zgc:193711	zgc:193711	70.251	-1.1792	0.497035	-2.37246	0.0176702	0.323526
ENSDARG00000104722	myl2a	myosin, light chain 2a, regulatory, cardiac, slow	623.288	-0.513683	0.21653	-2.37234	0.0176757	0.323526
ENSDARG00000020072	thbs4b	thrombospondin 4b	1808.96	-0.379794	0.160187	-2.37095	0.0177426	0.323658
ENSDARG00000044534	LOC100149591	protein RD3-like	20.9076	-1.28188	0.540625	-2.37111	0.0177347	0.323658
ENSDARG00000068387	slc6a18	solute carrier family 6 member 18	122.468	-1.36121	0.574008	-2.37141	0.0177206	0.323658
ENSDARG00000071492	fbxo45	F-box protein 45	1274.59	0.519381	0.219102	2.3705	0.0177641	0.323794
ENSDARG00000062376	nlgn3b	neuroligin 3b	3422.01	0.271141	0.114444	2.36921	0.0178259	0.324663
ENSDARG00000002002	lmcd1	LIM and cysteine-rich domains 1	173.95	-0.533317	0.225195	-2.36824	0.0178728	0.325003
ENSDARG00000043673	si:dkey-174m14.3	si:dkey-174m14.3	1684.28	0.289755	0.122349	2.36826	0.0178719	0.325003
ENSDARG00000115701	crygm2d9	crystallin, gamma M2d9	4649.45	-1.1787	0.498176	-2.36603	0.0179799	0.326691
ENSDARG00000112460	CR848049.1	None	283.64	0.38213	0.161553	2.36535	0.018013	0.327035
ENSDARG00000059818	kif5ab	kinesin family member 5A, b	612.147	0.452416	0.191345	2.36441	0.0180589	0.327352
ENSDARG00000069402	lrrc4.1	leucine rich repeat containing 4.1	4879.29	0.270871	0.114548	2.36469	0.018045	0.327352
ENSDARG00000009782	myh11a	myosin, heavy chain 11a, smooth muscle	504.533	-0.972387	0.411595	-2.36248	0.018153	0.328539
ENSDARG00000112254	BX248136.2	None	107.837	0.711178	0.301006	2.36267	0.018144	0.328539
ENSDARG00000003789	dennd5b	DENN/MADD domain containing 5B	3595.34	0.356654	0.150992	2.36208	0.0181728	0.328639
ENSDARG00000094887	si:ch211-170d8.2	si:ch211-170d8.2	23.7526	-0.971271	0.411412	-2.36082	0.0182345	0.329238
ENSDARG00000099799	si:dkey-11f4.16	si:dkey-11f4.16 [Source:ZFIN;Acc:ZDB-GENE-070912-357]	320.055	0.41692	0.1766	2.36082	0.0182345	0.329238
ENSDARG00000013708	usp9	ubiquitin specific peptidase 9	7900.11	0.301312	0.127652	2.36042	0.0182542	0.329334
ENSDARG00000042332	plin2	perilipin 2	276.918	0.708459	0.300395	2.35843	0.0183526	0.33085
ENSDARG00000089715	si:cabz01054394.7	si:cabz01054394.7	36.6653	1.03264	0.437957	2.35785	0.0183812	0.331107
ENSDARG00000115504	CABZ01080056.1	None	414.48	0.901477	0.38248	2.35693	0.0184269	0.331671
ENSDARG00000056134	c1qtnf5	C1q and TNF related 5	62.644	-0.800623	0.339849	-2.35582	0.0184818	0.332185
ENSDARG00000089913	cacna1g	calcium channel, voltage-dependent, T type, alpha 1G subunit	1166.91	0.411867	0.174834	2.35577	0.0184844	0.332185
ENSDARG00000099291	lsr	lipolysis stimulated lipoprotein receptor	322.736	-0.550204	0.233635	-2.35497	0.0185242	0.332381
ENSDARG00000112493	BX088712.5	None	39.8592	-0.899644	0.38198	-2.35521	0.0185122	0.332381
ENSDARG00000004302	slc45a1	solute carrier family 45 member 1	989.871	0.345386	0.146686	2.35459	0.0185429	0.332457
ENSDARG00000070568	atad5a	ATPase family AAA domain containing 5a	689.217	0.310865	0.132122	2.35286	0.0186296	0.333232
ENSDARG00000076541	clec3ba	C-type lectin domain family 3, member Ba	28.5042	-1.25085	0.531598	-2.353	0.0186228	0.333232
ENSDARG00000096670	si:ch211-1f22.16	si:ch211-1f22.16 [Source:ZFIN;Acc:ZDB-GENE-121214-59]	52.9339	1.69867	0.721815	2.35333	0.018606	0.333232
ENSDARG00000103827	znf1144	zinc finger protein 1144 [Source:ZFIN;Acc:ZDB-GENE-050420-78]	66.0694	0.642396	0.27318	2.35154	0.0186957	0.334154
ENSDARG00000001169	hsd17b8	hydroxysteroid (17-beta) dehydrogenase 8	158.899	-0.70814	0.301297	-2.3503	0.0187582	0.334803
ENSDARG00000100582	si:ch211-195b11.3	si:ch211-195b11.3	4097.31	-0.759391	0.323112	-2.35024	0.0187611	0.334803
ENSDARG00000004078	acsl4a	acyl-CoA synthetase long chain family member 4a	1886.3	0.387993	0.165204	2.34857	0.0188458	0.335205
ENSDARG00000019294	cbln8	cerebellin 8	2.78477	-3.85911	1.64303	-2.34877	0.0188355	0.335205
ENSDARG00000040684	plcd4b	phospholipase C, delta 4b	448.932	0.557277	0.237259	2.34881	0.0188336	0.335205
ENSDARG00000044655	st14b	ST14 transmembrane serine protease matriptase b	93.7753	-0.747177	0.318063	-2.34915	0.0188165	0.335205
ENSDARG00000056683	cdk5	cyclin dependent kinase 5	322.265	-0.435632	0.185511	-2.34828	0.0188604	0.335205
ENSDARG00000061764	ahnak	AHNAK nucleoprotein	3340.3	-0.464123	0.197673	-2.34794	0.0188776	0.335205
ENSDARG00000075191	oacyl	O-acyltransferase like	31.1858	-0.892523	0.380156	-2.34778	0.0188856	0.335205
ENSDARG00000021669	sec61a1a	SEC61 translocon subunit alpha 1a	6737.98	-0.327525	0.139539	-2.3472	0.0189153	0.335472
ENSDARG00000020134	sipa1l1	signal-induced proliferation-associated 1 like 1	1822.81	0.259634	0.110681	2.3458	0.0189864	0.336475
ENSDARG00000063295	myh9a	myosin, heavy chain 9a, non-muscle	1760.72	-0.466519	0.19894	-2.34503	0.0190257	0.33664
ENSDARG00000070710	prss60.3	serine protease 60.3	10.4846	-1.7295	0.737606	-2.34475	0.0190396	0.33664
ENSDARG00000089362	grna.1	granulin a, tandem duplicate 1	211.227	-1.76141	0.751119	-2.34504	0.0190249	0.33664
ENSDARG00000004392	hdr	hematopoietic death receptor	104.582	-1.0844	0.462622	-2.34404	0.0190763	0.33703
ENSDARG00000032344	pde4a	phosphodiesterase 4A, cAMP-specific	2321.67	0.340903	0.145481	2.34329	0.0191147	0.337449
ENSDARG00000011841	atp5l	ATP synthase, H+ transporting, mitochondrial F0 complex, subunit g	8129.55	-0.313822	0.133983	-2.34226	0.0191675	0.338121
ENSDARG00000057706	tm4sf21a	transmembrane 4 L six family member 21a	201.73	-1.46504	0.625574	-2.34192	0.0191848	0.338167
ENSDARG00000006456	pdgfrl	platelet-derived growth factor receptor-like	130.124	-1.2173	0.520016	-2.34089	0.0192376	0.338579
ENSDARG00000091821	smc6	structural maintenance of chromosomes 6	55.6658	1.10396	0.47159	2.34093	0.0192357	0.338579
ENSDARG00000068745	map4l	microtubule associated protein 4 like	11949.4	0.34822	0.148861	2.33923	0.0193238	0.339836
ENSDARG00000017947	ptk6a	PTK6 protein tyrosine kinase 6a	21.7274	-1.03232	0.44137	-2.33889	0.0193412	0.339882
ENSDARG00000056836	si:ch211-125o16.4	si:ch211-125o16.4	937.284	-0.496302	0.212393	-2.33672	0.0194537	0.341599
ENSDARG00000068738	cox5b2	cytochrome c oxidase subunit 5B2	376.261	-0.822894	0.352319	-2.33565	0.0195093	0.342313
ENSDARG00000006553	rras	RAS related	529.799	-0.34512	0.147893	-2.33358	0.0196178	0.34343
ENSDARG00000018485	cyp2v1	cytochrome P450, family 2, subfamily V, polypeptide 1	444.13	-0.343736	0.147296	-2.33363	0.0196149	0.34343
ENSDARG00000057519	pcdh1g9	protocadherin 1 gamma 9	6269.46	0.502594	0.215344	2.33392	0.0196001	0.34343
ENSDARG00000021383	naalad2	N-acetylated alpha-linked acidic dipeptidase 2	345.723	-0.456978	0.195874	-2.33302	0.0196473	0.343685
ENSDARG00000017811	si:ch211-210c8.6	si:ch211-210c8.6	231.643	-0.510432	0.218825	-2.3326	0.0196689	0.343802
ENSDARG00000104436	tubb4bl	tubulin, beta 4B class IVb-like	9816.86	0.543043	0.232876	2.3319	0.019706	0.34419
ENSDARG00000029353	serpine2	serpin peptidase inhibitor, clade E (nexin, plasminogen activator inhibitor type 1), member 2	468.537	-0.447986	0.192169	-2.33122	0.019742	0.3443
ENSDARG00000036698	znf865	zinc finger protein 865	3839.19	0.250503	0.107465	2.33101	0.0197527	0.3443
ENSDARG00000062477	kiaa1549la	KIAA1549-like a	5404.84	0.326384	0.140023	2.33093	0.0197572	0.3443
ENSDARG00000030110	myod1	myogenic differentiation 1	438.67	-0.383712	0.164661	-2.33032	0.0197894	0.344599
ENSDARG00000029596	trim55a	tripartite motif containing 55a	261.589	-0.57332	0.246246	-2.32824	0.0198994	0.345556
ENSDARG00000040137	jdp2a	Jun dimerization protein 2a	144.875	0.790426	0.339471	2.3284	0.0198908	0.345556
ENSDARG00000076280	LOC100333163	histone H3.v1-like	1926.21	0.460588	0.197835	2.32814	0.0199044	0.345556
ENSDARG00000076280	ppp1r1b	protein phosphatase 1, regulatory (inhibitor) subunit 1B	1926.21	0.460588	0.197835	2.32814	0.0199044	0.345556
ENSDARG00000090612	LOC100006557	uncharacterized LOC100006557	7.5251	-1.96795	0.845245	-2.32826	0.0198983	0.345556
ENSDARG00000040627	grik1b	glutamate receptor, ionotropic, kainate 1b	671.434	0.327509	0.140753	2.32683	0.0199741	0.346107
ENSDARG00000092553	slc25a5	solute carrier family 25 member 5	107493	-0.308891	0.132759	-2.3267	0.0199813	0.346107
ENSDARG00000104028	si:dkey-74k8.3	si:dkey-74k8.3	798.817	-0.619234	0.26608	-2.32725	0.0199522	0.346107
ENSDARG00000000631	ptpn4a	protein tyrosine phosphatase non-receptor type 4a	1957.87	0.335984	0.144489	2.32533	0.0200544	0.346845
ENSDARG00000036438	ndufv1	NADH:ubiquinone oxidoreductase core subunit V1	6898.39	-0.235916	0.101503	-2.32423	0.020113	0.346845
ENSDARG00000042428	gstt1a	glutathione S-transferase theta 1a	417.096	-0.694907	0.298914	-2.32477	0.0200842	0.346845
ENSDARG00000077530	ahctf1	AT hook containing transcription factor 1	2527.66	0.268893	0.115692	2.32421	0.0201144	0.346845
ENSDARG00000077769	cited1	Cbp/p300-interacting transactivator, with Glu/Asp-rich carboxy-terminal domain, 1	314.62	-0.441804	0.190071	-2.32441	0.0201035	0.346845
ENSDARG00000114818	CU633479.5	None	309.608	-0.994196	0.427599	-2.32506	0.0200686	0.346845
ENSDARG00000052361	il15	interleukin 15	236.512	-0.516595	0.222337	-2.32347	0.0201537	0.347202
ENSDARG00000098272	nipbla	NIPBL cohesin loading factor a	2744.04	0.267024	0.114935	2.32326	0.0201653	0.347202
ENSDARG00000096305	si:ch73-269m14.3	si:ch73-269m14.3	203.895	1.29595	0.557893	2.32293	0.0201829	0.347246
ENSDARG00000074340	serf2b	small EDRK-rich factor 2b	2767.21	-0.297944	0.128362	-2.32111	0.0202807	0.348667
ENSDARG00000075707	nid2a	nidogen 2a (osteonidogen)	958.411	-1.27533	0.549553	-2.32067	0.0203046	0.348817
ENSDARG00000067544	tcf15	transcription factor 15	136.075	-0.604961	0.260749	-2.32009	0.020336	0.348837
ENSDARG00000074100	zgc:163014	zgc:163014	4.33468	-2.9258	1.26098	-2.32025	0.0203272	0.348837
ENSDARG00000051975	cd99	CD99 molecule	882.294	-0.438719	0.189141	-2.31954	0.0203659	0.349088
ENSDARG00000077664	zgc:110239	zgc:110239	516.895	-0.480105	0.207082	-2.31843	0.0204261	0.34986
ENSDARG00000008568	slc25a24	solute carrier family 25 member 24	693.627	-0.408182	0.176162	-2.31709	0.020499	0.350586
ENSDARG00000079462	ptges3l	prostaglandin E synthase 3 like	273.929	-0.917932	0.396145	-2.31716	0.0204949	0.350586
ENSDARG00000026473	six1b	SIX homeobox 1b	751.442	-0.422559	0.182396	-2.31671	0.0205196	0.350678
ENSDARG00000037960	lrrc17	leucine rich repeat containing 17	388.084	-0.43313	0.187096	-2.31501	0.0206123	0.350958
ENSDARG00000040608	gcnt7	glucosaminyl (N-acetyl) transferase family member 7	178.504	-0.536003	0.231477	-2.31558	0.0205812	0.350958
ENSDARG00000079126	LOC110437732	uncharacterized LOC110437732	18.8785	1.12184	0.484553	2.31522	0.0206011	0.350958
ENSDARG00000101655	sstr5	somatostatin receptor 5	102.299	-0.715098	0.308752	-2.31609	0.0205533	0.350958
ENSDARG00000104572	si:dkey-35h6.1	si:dkey-35h6.1 [Source:ZFIN;Acc:ZDB-GENE-141216-112]	1603.07	1.18877	0.513382	2.31556	0.0205824	0.350958
ENSDARG00000026682	zgc:101583	zgc:101583	232.878	-0.427554	0.184785	-2.3138	0.020679	0.351833
ENSDARG00000051852	kcnc1a	potassium voltage-gated channel, Shaw-related subfamily, member 1a	3852.17	0.253821	0.109736	2.31302	0.0207215	0.352297
ENSDARG00000009040	si:ch73-141c7.1	si:ch73-141c7.1	365.98	-0.52112	0.225433	-2.31164	0.0207975	0.353123
ENSDARG00000060398	rft1	RFT1 homolog	216.567	0.451716	0.195414	2.31158	0.0208008	0.353123
ENSDARG00000077361	bptf	bromodomain PHD finger transcription factor	4754.14	0.317837	0.137569	2.31038	0.020867	0.353985
ENSDARG00000015955	cldn3d	claudin 3d	115.315	-1.87857	0.814152	-2.3074	0.0210327	0.356532
ENSDARG00000006712	wipf2b	WAS/WASL interacting protein family, member 2b	2232.69	0.229622	0.0995837	2.30582	0.0211209	0.357502
ENSDARG00000035552	agtr2	angiotensin II receptor, type 2	162.981	-0.696329	0.301964	-2.306	0.0211105	0.357502
ENSDARG00000102129	crygn1	crystallin, gamma N1	310.691	-0.691656	0.300123	-2.30457	0.0211904	0.358309
ENSDARG00000110940	ptprsb	protein tyrosine phosphatase receptor type Sb	2906.91	0.388911	0.168768	2.30441	0.0211998	0.358309
ENSDARG00000053862	crygmx	crystallin, gamma MX	6171.64	-0.503344	0.218472	-2.30393	0.0212263	0.358354
ENSDARG00000098115	si:dkey-178j11.5	si:dkey-178j11.5	9.81154	-1.66252	0.721641	-2.3038	0.0212336	0.358354
ENSDARG00000016867	rnf128a	ring finger protein 128a	761.213	-0.463378	0.201162	-2.30351	0.0212503	0.358373
ENSDARG00000097521	LOC103908714	zinc finger protein 420-like	444.579	0.928524	0.403201	2.30288	0.0212856	0.358705
ENSDARG00000055647	ftr82	finTRIM family, member 82	355.221	-0.420121	0.182458	-2.30257	0.021303	0.358736
ENSDARG00000055052	map2	microtubule-associated protein 2 [Source:ZFIN;Acc:ZDB-GENE-041010-118]	5239.79	0.397947	0.1729	2.3016	0.0213575	0.359391
ENSDARG00000007413	arid2	AT-rich interactive domain 2	3116.18	0.313465	0.136215	2.30125	0.0213773	0.35946
ENSDARG00000091836	casp7	caspase 7, apoptosis-related cysteine peptidase	357.423	-0.648942	0.282188	-2.29968	0.0214666	0.360435
ENSDARG00000092233	vtg1	vitellogenin 1	19.3144	2.3448	1.01962	2.29968	0.0214661	0.360435
ENSDARG00000034541	tgfbr2b	transforming growth factor beta receptor 2b	509.71	-0.681328	0.29638	-2.29883	0.0215144	0.360448
ENSDARG00000080020	il13ra1	interleukin 13 receptor, alpha 1	125.755	-0.544569	0.236853	-2.29919	0.0214942	0.360448
ENSDARG00000094017	znf1137	zinc finger protein 1137 [Source:ZFIN;Acc:ZDB-GENE-071004-87]	893.398	0.327665	0.142534	2.29885	0.0215135	0.360448
ENSDARG00000036942	gpd1c	glycerol-3-phosphate dehydrogenase 1c	632.833	-0.373486	0.162542	-2.29778	0.0215744	0.36119
ENSDARG00000075501	cdnf	cerebral dopamine neurotrophic factor	439.942	-0.725541	0.315847	-2.29713	0.0216115	0.361548
ENSDARG00000079374	tjp1b	tight junction protein 1b	3960.81	0.310202	0.135065	2.29669	0.0216364	0.361702
ENSDARG00000017034	sqor	sulfide quinone oxidoreductase	383.689	-0.802037	0.349379	-2.29561	0.0216984	0.362212
ENSDARG00000103612	akt2l	v-akt murine thymoma viral oncogene homolog 2, like	1665.53	-0.419536	0.182738	-2.29583	0.0216855	0.362212
ENSDARG00000042130	zp3a.2	zona pellucida glycoprotein 3a, tandem duplicate 2	44.6542	2.16953	0.945463	2.29468	0.0217516	0.362574
ENSDARG00000076143	ppip5k1a	diphosphoinositol pentakisphosphate kinase 1a	1789.9	0.296313	0.129119	2.29488	0.0217399	0.362574
ENSDARG00000030250	dennd2db	DENN/MADD domain containing 2Db	51.4876	-0.726992	0.31702	-2.2932	0.0218363	0.363197
ENSDARG00000070080	nbeaa	neurobeachin a	6208.18	0.238101	0.103814	2.29354	0.0218171	0.363197
ENSDARG00000098440	si:ch211-62a1.4	si:ch211-62a1.4 [Source:ZFIN;Acc:ZDB-GENE-141222-41]	37.8262	0.832076	0.362834	2.29327	0.0218325	0.363197
ENSDARG00000041600	wdr83	WD repeat domain containing 83	94.574	-0.870695	0.379862	-2.29213	0.021898	0.36396
ENSDARG00000008840	hmbsa	hydroxymethylbilane synthase a	376.836	-0.461268	0.201297	-2.29148	0.0219358	0.364324
ENSDARG00000018066	ptchd1	patched domain containing 1	783.948	0.325484	0.142173	2.28936	0.0220586	0.36509
ENSDARG00000019339	uxt	ubiquitously-expressed, prefoldin-like chaperone	246.26	-0.381657	0.166658	-2.29006	0.0220177	0.36509
ENSDARG00000023672	timm8a	translocase of inner mitochondrial membrane 8 homolog A (yeast)	710.621	-0.338888	0.148081	-2.28854	0.0221063	0.36509
ENSDARG00000033928	ndfip2	Nedd4 family interacting protein 2	6161.99	0.231189	0.100972	2.28964	0.0220425	0.36509
ENSDARG00000035810	rgcc	regulator of cell cycle	2502.89	-0.68948	0.301265	-2.28861	0.0221019	0.36509
ENSDARG00000042561	lpar2b	lysophosphatidic acid receptor 2b	102.408	-0.895616	0.391106	-2.28996	0.0220237	0.36509
ENSDARG00000045886	slc38a2	solute carrier family 38 member 2	7157.42	0.453688	0.198286	2.28805	0.0221344	0.36509
ENSDARG00000055232	fancc	FA complementation group C	48.6365	-0.834289	0.364645	-2.28795	0.0221406	0.36509
ENSDARG00000070560	nap1l4a	nucleosome assembly protein 1-like 4a	2193.8	-0.42694	0.186506	-2.28916	0.0220703	0.36509
ENSDARG00000074345	si:ch211-214b16.3	si:ch211-214b16.3	537.778	0.54394	0.237709	2.28826	0.0221222	0.36509
ENSDARG00000052465	dusp10	dual specificity phosphatase 10	16.4841	1.37987	0.603283	2.28726	0.0221806	0.365487
ENSDARG00000013343	kif26ba	kinesin family member 26Ba	3314.92	0.350135	0.153211	2.28532	0.0222941	0.366832
ENSDARG00000014522	cdh6	cadherin 6	2694.93	0.266174	0.11647	2.28535	0.0222923	0.366832
ENSDARG00000040133	ackr4b	atypical chemokine receptor 4b	162.795	-0.645206	0.282425	-2.28452	0.0223408	0.367075
ENSDARG00000091734	traf3ip2l	TRAF3 interacting protein 2-like	321.905	-0.754374	0.330179	-2.28474	0.0223281	0.367075
ENSDARG00000097157	si:ch211-207n23.2	si:ch211-207n23.2	406.854	-1.26754	0.555056	-2.28363	0.0223932	0.367673
ENSDARG00000017391	LOC100535393	protein unc-13 homolog B-like	524.082	0.399474	0.174981	2.28295	0.0224331	0.368065
ENSDARG00000068493	si:zfos-411a11.2	si:zfos-411a11.2	6.01633	2.31536	1.01446	2.28237	0.0224677	0.368372
ENSDARG00000024478	mpc2b	mitochondrial pyruvate carrier 2b	4123.77	-0.396148	0.173633	-2.28153	0.0225171	0.368918
ENSDARG00000088274	si:ch211-181d7.1	si:ch211-181d7.1	11.3436	-1.86013	0.815904	-2.27983	0.0226175	0.3703
ENSDARG00000110151	ank3b	ankyrin 3b [Source:ZFIN;Acc:ZDB-GENE-060621-2]	697.481	0.308814	0.135549	2.27824	0.0227121	0.371584
ENSDARG00000057652	dbpb	D site albumin promoter binding protein b	2841.49	0.525739	0.230824	2.27766	0.0227466	0.371883
ENSDARG00000056502	si:ch73-334d15.4	si:ch73-334d15.4	32.7426	1.23599	0.542968	2.27635	0.022825	0.372786
ENSDARG00000077791	brsk2b	BR serine/threonine kinase 2b	3243.83	0.213802	0.0939295	2.2762	0.0228342	0.372786
ENSDARG00000063690	nrm	nurim	348.218	-0.420835	0.185034	-2.27437	0.0229438	0.374044
ENSDARG00000106963	si:ch211-218m3.19	si:ch211-218m3.19 [Source:ZFIN;Acc:ZDB-GENE-091116-93]	3.95231	-2.82582	1.24244	-2.27441	0.0229415	0.374044
ENSDARG00000112443	zgc:174354	zgc:174354 [Source:ZFIN;Acc:ZDB-GENE-080218-8]	14.3948	2.62845	1.15583	2.27409	0.0229606	0.374053
ENSDARG00000020133	jdp2b	Jun dimerization protein 2b	288.597	-0.413152	0.181778	-2.27284	0.0230359	0.375014
ENSDARG00000007382	ubtd1a	ubiquitin domain containing 1a	998.248	0.312744	0.137632	2.27232	0.0230674	0.375262
ENSDARG00000101201	si:dkey-207b20.2	si:dkey-207b20.2	29.9448	-0.983176	0.432778	-2.27178	0.0230998	0.375523
ENSDARG00000115925	htr2b	5-hydroxytryptamine (serotonin) receptor 2B, G protein-coupled	13.9915	-1.8377	0.809162	-2.27111	0.0231401	0.375913
ENSDARG00000076796	dlg3	discs, large homolog 3 (Drosophila)	3588.4	0.30873	0.136002	2.27004	0.0232049	0.376315
ENSDARG00000093936	si:dkeyp-1h4.6	si:dkeyp-1h4.6 [Source:ZFIN;Acc:ZDB-GENE-060503-841]	335.796	-1.59419	0.702319	-2.2699	0.0232139	0.376315
ENSDARG00000103079	si:dkey-220o21.3	si:dkey-220o21.3 [Source:ZFIN;Acc:ZDB-GENE-110914-75]	22.2398	1.33618	0.588654	2.2699	0.0232139	0.376315
ENSDARG00000037773	rybpa	RING1 and YY1 binding protein a	2316.7	0.237841	0.104811	2.26924	0.0232536	0.376691
ENSDARG00000068367	nfkbie	nuclear factor of kappa light polypeptide gene enhancer in B-cells inhibitor, epsilon	260.566	-0.352438	0.155351	-2.26866	0.0232893	0.377005
ENSDARG00000006818	urod	uroporphyrinogen decarboxylase	170.038	-0.689332	0.304012	-2.26745	0.0233626	0.377194
ENSDARG00000022176	iglon5	IgLON family member 5	445.028	0.463323	0.204345	2.26736	0.0233685	0.377194
ENSDARG00000038643	alas2	aminolevulinate, delta-, synthase 2	318.955	-0.69229	0.305361	-2.26712	0.023383	0.377194
ENSDARG00000073883	clstn3	calsyntenin 3	11469.4	0.216113	0.0953109	2.26745	0.0233627	0.377194
ENSDARG00000096637	LOC110440144	uncharacterized LOC110440144	70.0977	-0.688825	0.303794	-2.26741	0.0233653	0.377194
ENSDARG00000112452	crebbpb	CREB binding protein b	3436.53	0.479876	0.211854	2.26513	0.0235048	0.378894
ENSDARG00000006196	sav1	salvador family WW domain containing protein 1	608.801	-0.46894	0.207103	-2.26428	0.0235568	0.379465
ENSDARG00000088514	and1	actinodin1	1225.7	-1.06134	0.468902	-2.26345	0.023608	0.380024
ENSDARG00000012741	maco1b	macoilin 1b	1600.45	0.234784	0.103775	2.26243	0.0236706	0.380036
ENSDARG00000043133	cldnf	claudin f	156.284	-0.705302	0.311726	-2.26257	0.0236623	0.380036
ENSDARG00000059274	hoxd9a	homeobox D9a	344.802	-0.724023	0.320029	-2.26237	0.0236748	0.380036
ENSDARG00000101733	fam168b	family with sequence similarity 168 member B	4672.33	0.459768	0.203192	2.26273	0.0236525	0.380036
ENSDARG00000077706	LOC108179108	uncharacterized LOC108179108	26.9413	-1.18375	0.523359	-2.26183	0.023708	0.380039
ENSDARG00000094695	si:dkey-204f11.64	si:dkey-204f11.64	969.172	-0.348468	0.154052	-2.26202	0.023696	0.380039
ENSDARG00000037838	unkl	unk like zinc finger	3140.73	0.198765	0.0879231	2.26067	0.0237796	0.380921
ENSDARG00000016656	mgme1	mitochondrial genome maintenance exonuclease 1	133.135	-0.547009	0.242097	-2.25946	0.0238545	0.381457
ENSDARG00000099306	fbxo2	F-box protein 2	1984.17	-0.670875	0.29692	-2.25945	0.0238556	0.381457
ENSDARG00000101106	si:ch73-109d9.3	si:ch73-109d9.3	716.427	0.338231	0.149704	2.25933	0.0238628	0.381457
ENSDARG00000019098	cd82a	CD82 molecule a	3182.92	-0.262773	0.116369	-2.2581	0.0239396	0.382418
ENSDARG00000014386	galnt6	UDP-N-acetyl-alpha-D-galactosamine:polypeptide N-acetylgalactosaminyltransferase 6 (GalNAc-T6)	170.118	-0.683525	0.302797	-2.25737	0.0239848	0.382522
ENSDARG00000039652	si:ch211-221n20.8	si:ch211-221n20.8	474.266	0.367709	0.1629	2.25728	0.0239908	0.382522
ENSDARG00000054588	cox6a2	cytochrome c oxidase subunit 6A2	46.7745	-1.71497	0.75978	-2.25719	0.023996	0.382522
ENSDARG00000033789	ndufb7	NADH:ubiquinone oxidoreductase subunit B7	3567.1	-0.411364	0.18231	-2.25639	0.0240459	0.383053
ENSDARG00000020924	myo1ca	myosin Ic, paralog a	220.234	-0.539938	0.239399	-2.25539	0.024109	0.383481
ENSDARG00000054942	lgals2a	lectin, galactoside-binding, soluble, 2a	784.882	-0.821348	0.364207	-2.25517	0.0241228	0.383481
ENSDARG00000074640	FIBCD1	si:dkeyp-51b7.3 [Source:ZFIN;Acc:ZDB-GENE-081105-148]	371.777	0.512622	0.227296	2.25531	0.024114	0.383481
ENSDARG00000035458	atp2a1l	ATPase sarcoplasmic/endoplasmic reticulum Ca2+ transporting 1, like	15498	-0.860422	0.381654	-2.25445	0.0241676	0.383928
ENSDARG00000055439	adamtsl7	ADAMTS-like 7	60.4613	-0.826523	0.366757	-2.2536	0.0242214	0.384517
ENSDARG00000005236	srcap	Snf2-related CREBBP activator protein	4017.51	0.304996	0.135445	2.25181	0.0243342	0.384909
ENSDARG00000062016	vps51	VPS51 subunit of GARP complex	307.456	0.756528	0.335815	2.25281	0.0242709	0.384909
ENSDARG00000068912	zgc:153012	zgc:153012	287.229	-0.383374	0.170265	-2.25163	0.0243454	0.384909
ENSDARG00000070972	si:ch211-81a5.8	si:ch211-81a5.8	1568.63	0.66222	0.294108	2.25162	0.0243464	0.384909
ENSDARG00000100288	impg2b	interphotoreceptor matrix proteoglycan 2b [Source:ZFIN;Acc:ZDB-GENE-081031-56]	604.737	0.307617	0.13662	2.25162	0.0243465	0.384909
ENSDARG00000104696	apooa	apolipoprotein O, a	580.854	-0.453007	0.201106	-2.25258	0.0242855	0.384909
ENSDARG00000000966	ncor2	nuclear receptor corepressor 2	5623.1	0.370496	0.164842	2.24758	0.0246029	0.387297
ENSDARG00000027584	ttpa	tocopherol (alpha) transfer protein	244.958	-0.870833	0.387365	-2.2481	0.02457	0.387297
ENSDARG00000028889	ndufb10	NADH:ubiquinone oxidoreductase subunit B10	3307.07	-0.316136	0.140622	-2.24812	0.0245684	0.387297
ENSDARG00000046072	snx16	sorting nexin 16	366.429	0.426655	0.189802	2.24789	0.0245829	0.387297
ENSDARG00000055548	npat	nuclear protein, ataxia-telangiectasia locus	924.581	0.277156	0.123338	2.24714	0.0246312	0.387297
ENSDARG00000060767	smg7	SMG7 nonsense mediated mRNA decay factor	5500.58	0.281336	0.125199	2.24712	0.0246322	0.387297
ENSDARG00000061974	grhl2b	grainyhead-like transcription factor 2b	171.618	-0.394913	0.175659	-2.24818	0.0245645	0.387297
ENSDARG00000076609	si:ch211-199g17.9	si:ch211-199g17.9	187.239	-0.457742	0.203576	-2.24851	0.0245439	0.387297
ENSDARG00000008363	mcl1b	MCL1 apoptosis regulator, BCL2 family member b	1289.79	-0.286528	0.127605	-2.24543	0.0247403	0.388731
ENSDARG00000001804	zgc:112148	zgc:112148	60.4073	-0.621259	0.276781	-2.24459	0.0247946	0.389318
ENSDARG00000054753	col10a1a	collagen, type X, alpha 1a	1080.11	0.673873	0.300411	2.24317	0.0248859	0.390484
ENSDARG00000010250	nqo1	NAD(P)H dehydrogenase, quinone 1	1143.23	-0.404277	0.180497	-2.2398	0.0251036	0.392209
ENSDARG00000010773	pnpla6	patatin-like phospholipase domain containing 6	4297.73	0.62961	0.281348	2.23783	0.0252319	0.392209
ENSDARG00000013777	ppp1r13l	protein phosphatase 1, regulatory subunit 13 like	432.986	-0.367788	0.164431	-2.23674	0.0253036	0.392209
ENSDARG00000032746	tnfsf10l3	tumor necrosis factor (ligand) superfamily, member 10 like 3	43.0557	-0.801684	0.358314	-2.23738	0.0252617	0.392209
ENSDARG00000035018	thy1	Thy-1 cell surface antigen	82.9387	-0.846802	0.378407	-2.23781	0.0252336	0.392209
ENSDARG00000036588	mhc1zba	major histocompatibility complex class I ZBA	799.286	-0.371985	0.166005	-2.24081	0.0250385	0.392209
ENSDARG00000038072	ptx4	pentraxin 4	15.2747	-1.34471	0.600937	-2.23769	0.0252416	0.392209
ENSDARG00000042485	foxd5	forkhead box D5	18.9151	1.69909	0.759673	2.23661	0.0253122	0.392209
ENSDARG00000042876	abracl	ABRA C-terminal like	1141.67	-0.412152	0.184141	-2.23823	0.0252057	0.392209
ENSDARG00000053485	aldh6a1	aldehyde dehydrogenase 6 family, member A1	6352.22	-0.243496	0.108847	-2.23705	0.0252833	0.392209
ENSDARG00000060101	trappc12	trafficking protein particle complex subunit 12	1197.4	0.259896	0.116039	2.23974	0.025108	0.392209
ENSDARG00000061846	rxfp3.2b	relaxin family peptide receptor 3.2b	45.1218	-0.769201	0.343551	-2.23897	0.0251577	0.392209
ENSDARG00000062338	zeb2a	zinc finger E-box binding homeobox 2a	4548.23	0.23956	0.106938	2.24017	0.0250796	0.392209
ENSDARG00000062887	steap2	STEAP family member 2, metalloreductase	707.134	0.714773	0.319106	2.23992	0.0250958	0.392209
ENSDARG00000074498	chd9	chromodomain helicase DNA binding protein 9	5121.45	0.218128	0.0974724	2.23784	0.0252313	0.392209
ENSDARG00000076689	gramd1a	GRAM domain containing 1A	3848.34	0.224552	0.100323	2.23828	0.0252026	0.392209
ENSDARG00000087556	pacrg	PARK2 co-regulated	57.2096	-0.606651	0.271091	-2.23782	0.025233	0.392209
ENSDARG00000102442	folr	folate receptor	443	-0.993804	0.443434	-2.24115	0.0250161	0.392209
ENSDARG00000109646	haus8	HAUS augmin like complex subunit 8	612.82	0.323515	0.144653	2.23649	0.0253198	0.392209
ENSDARG00000070835	tnnc2.2	troponin C2, fast skeletal type, tandem duplicate 2	87573.6	-1.00866	0.451131	-2.23585	0.0253616	0.392594
ENSDARG00000077069	srgn	serglycin	423.982	-0.431133	0.192933	-2.23463	0.0254419	0.393571
ENSDARG00000094665	si:dkey-24f15.2	si:dkey-24f15.2 [Source:ZFIN;Acc:ZDB-GENE-090313-272]	26.1736	-0.927156	0.415114	-2.23349	0.0255164	0.394458
ENSDARG00000012874	snap23.1	synaptosome associated protein 23.1	982.647	-0.337416	0.151121	-2.23275	0.0255652	0.394948
ENSDARG00000070723	ndufa9a	NADH:ubiquinone oxidoreductase subunit A9a	3108.74	-0.292846	0.131179	-2.23242	0.0255874	0.395024
ENSDARG00000079000	tp53bp1	tumor protein p53 binding protein, 1	3591.74	0.360862	0.161706	2.23159	0.0256423	0.395606
ENSDARG00000054010	scaf1	SR-related CTD-associated factor 1	4648.77	0.261561	0.117282	2.23019	0.0257348	0.395883
ENSDARG00000055563	drosha	drosha ribonuclease III	1006.92	0.236796	0.106186	2.23002	0.0257462	0.395883
ENSDARG00000075354	espl1	extra spindle pole bodies like 1, separase	628.919	0.294945	0.132212	2.23086	0.0256905	0.395883
ENSDARG00000087324	crygm2d1	crystallin, gamma M2d1	10133.4	-0.872434	0.391198	-2.23016	0.0257368	0.395883
ENSDARG00000091148	crygm2d20	crystallin, gamma M2d20	5210.82	-1.22802	0.550518	-2.23065	0.025704	0.395883
ENSDARG00000090783	mfap4.1	microfibril associated protein 4, tandem duplicate 1	17.4904	-1.72803	0.775021	-2.22966	0.0257702	0.395987
ENSDARG00000046013	rasl11a	RAS-like, family 11, member A	179.354	-0.388896	0.174501	-2.22862	0.0258394	0.396784
ENSDARG00000099182	ankrd55	ankyrin repeat domain 55	523.041	0.51106	0.229361	2.22819	0.025868	0.396959
ENSDARG00000012609	hpxa	hemopexin a	51.8917	-0.841628	0.377836	-2.2275	0.0259142	0.397402
ENSDARG00000013224	phc2b	polyhomeotic homolog 2b (Drosophila)	2104.19	0.260216	0.116854	2.22685	0.0259571	0.397795
ENSDARG00000010301	b4galt6	UDP-Gal:betaGlcNAc beta 1,4- galactosyltransferase, polypeptide 6	2948.23	0.387838	0.17423	2.22601	0.0260133	0.398391
ENSDARG00000062277	ppp2r2cb	protein phosphatase 2, regulatory subunit B, gamma b	740.075	0.3431	0.15422	2.22474	0.0260984	0.398533
ENSDARG00000076250	rasef	RAS and EF-hand domain containing	9.63662	-1.83366	0.824259	-2.22461	0.0261072	0.398533
ENSDARG00000077298	gas1a	growth arrest-specific 1a	1791.52	-0.272184	0.122353	-2.22458	0.0261091	0.398533
ENSDARG00000077691	slc13a5a	solute carrier family 13 member 5a	172.468	-0.453828	0.203965	-2.22503	0.0260793	0.398533
ENSDARG00000100531	abhd14b	abhydrolase domain containing 14B	364.774	-0.384669	0.172875	-2.22512	0.0260729	0.398533
ENSDARG00000017244	chd6	chromodomain helicase DNA binding protein 6	2944.94	0.334864	0.150591	2.22367	0.0261709	0.398946
ENSDARG00000075803	slc41a2a	solute carrier family 41 member 2a	222.382	0.385571	0.173388	2.22374	0.0261657	0.398946
ENSDARG00000112654	si:dkey-23f9.8	si:dkey-23f9.8	21.483	2.74872	1.2365	2.22299	0.0262165	0.399377
ENSDARG00000097445	si:dkey-195m11.8	si:dkey-195m11.8	1606.55	0.3325	0.149632	2.22211	0.0262757	0.400013
ENSDARG00000016460	fut9a	fucosyltransferase 9a	3556.02	0.300862	0.135455	2.22113	0.0263424	0.400518
ENSDARG00000025106	ppp3cb	protein phosphatase 3, catalytic subunit, beta isozyme	7378.88	0.182504	0.082168	2.22111	0.0263437	0.400518
ENSDARG00000076710	si:dkey-42l23.7	si:dkey-42l23.7	40.2893	-0.831741	0.37472	-2.21963	0.0264436	0.401507
ENSDARG00000104693	il6st	interleukin 6 cytokine family signal transduce	2004.48	0.358439	0.161473	2.2198	0.0264322	0.401507
ENSDARG00000039966	prom1a	prominin 1a	2929.61	0.262884	0.118464	2.21911	0.0264795	0.401521
ENSDARG00000105476	BX005456.1	None	12.2469	1.41862	0.639212	2.21932	0.0264647	0.401521
ENSDARG00000036152	gas2b	growth arrest-specific 2b	460.858	1.71072	0.771207	2.21824	0.0265388	0.402155
ENSDARG00000007362	sft2d1	SFT2 domain containing 1	884.179	-0.343604	0.154976	-2.21714	0.0266138	0.402232
ENSDARG00000017049	adsl	adenylosuccinate lyase	1313.23	-0.830628	0.374577	-2.21751	0.0265883	0.402232
ENSDARG00000024365	crlf1a	cytokine receptor-like factor 1a	167.972	-0.488935	0.220489	-2.21751	0.0265884	0.402232
ENSDARG00000076126	actc1c	actin, alpha, cardiac muscle 1c	5703.93	-0.744474	0.335768	-2.21723	0.0266073	0.402232
ENSDARG00000063255	btbd11a	BTB (POZ) domain containing 11a	1321.64	0.271471	0.122484	2.21638	0.0266652	0.402745
ENSDARG00000037998	flot1b	flotillin 1b	4743	-0.434536	0.196189	-2.21489	0.0267678	0.403235
ENSDARG00000102452	eif3ha	eukaryotic translation initiation factor 3, subunit H, a	3572.81	-0.292153	0.131902	-2.21492	0.0267657	0.403235
ENSDARG00000102486	si:ch73-359m17.11	si:ch73-359m17.11	29.4661	-1.16861	0.527608	-2.21491	0.0267661	0.403235
ENSDARG00000105492	si:dkey-97l20.6	si:dkey-97l20.6 [Source:ZFIN;Acc:ZDB-GENE-160113-54]	19.4212	-1.21898	0.550223	-2.21543	0.0267307	0.403235
ENSDARG00000001442	inppl1b	inositol polyphosphate phosphatase-like 1b	173.516	-0.558052	0.252067	-2.2139	0.0268355	0.40385
ENSDARG00000009215	cldn29	claudin 29	257.691	-0.59826	0.270243	-2.21378	0.0268438	0.40385
ENSDARG00000006491	agpat9l	1-acylglycerol-3-phosphate O-acyltransferase 9, like	262.549	-0.467089	0.211084	-2.21281	0.0269105	0.40459
ENSDARG00000079097	tanc2a	tetratricopeptide repeat, ankyrin repeat and coiled-coil containing 2a	2578.39	0.29009	0.131162	2.21169	0.0269881	0.405492
ENSDARG00000051798	brd1b	bromodomain containing 1b	2939.23	0.516135	0.23347	2.21071	0.027056	0.40606
ENSDARG00000099021	setdb1b	SET domain bifurcated histone lysine methyltransferase 1b	2358.24	0.202176	0.0914562	2.21063	0.0270612	0.40606
ENSDARG00000032993	ccl34b.3	chemokine (C-C motif) ligand 34b, duplicate 3 [Source:ZFIN;Acc:ZDB-GENE-130603-64]	4.09802	2.86463	1.29629	2.20987	0.0271139	0.406545
ENSDARG00000069723	zbbx	zinc finger, B-box domain containing	13.1206	-2.35957	1.06797	-2.2094	0.0271466	0.406545
ENSDARG00000070683	dkk3b	dickkopf WNT signaling pathway inhibitor 3b	120.853	-0.978726	0.442959	-2.20952	0.0271385	0.406545
ENSDARG00000023950	znhit3	zinc finger, HIT-type containing 3	69.1136	-0.595099	0.269488	-2.20826	0.0272261	0.407178
ENSDARG00000052304	uqcrc1	ubiquinol-cytochrome c reductase core protein 1	2821.78	-0.613097	0.277681	-2.20792	0.02725	0.407178
ENSDARG00000057064	enpep	glutamyl aminopeptidase	283.719	-1.29562	0.586824	-2.20784	0.0272552	0.407178
ENSDARG00000104517	uqcr10	ubiquinol-cytochrome c reductase, complex III subunit X	5269.36	-0.520323	0.235677	-2.20778	0.0272597	0.407178
ENSDARG00000058868	apc	APC regulator of WNT signaling pathway	12240.9	0.316152	0.143237	2.2072	0.0273002	0.407519
ENSDARG00000037238	smad5	SMAD family member 5	708.376	-0.242954	0.110103	-2.2066	0.0273419	0.407612
ENSDARG00000038000	crls1	cardiolipin synthase 1	429.43	-0.353887	0.160373	-2.20665	0.0273385	0.407612
ENSDARG00000058940	si:ch211-248e11.2	si:ch211-248e11.2	42.8925	-0.867451	0.393251	-2.20585	0.0273947	0.407986
ENSDARG00000063194	lin54	lin-54 DREAM MuvB core complex component	1317.52	0.390351	0.176971	2.20574	0.0274024	0.407986
ENSDARG00000021539	ephb2b	eph receptor B2b	2967.05	0.222517	0.100904	2.20524	0.027437	0.408148
ENSDARG00000040184	syncrip	synaptotagmin binding, cytoplasmic RNA interacting protein	15620	0.206374	0.0936012	2.20482	0.0274665	0.408148
ENSDARG00000089903	CABZ01039863.1	None	20.8159	-1.24794	0.565969	-2.20497	0.0274562	0.408148
ENSDARG00000025972	mcts1	MCTS1 re-initiation and release factor	1183.03	-0.34567	0.156807	-2.20443	0.0274938	0.40829
ENSDARG00000009950	edf1	endothelial differentiation-related factor 1	3887.8	-0.280542	0.127338	-2.20313	0.0275857	0.40939
ENSDARG00000100043	CABZ01111454.1	None	76.828	0.77504	0.351888	2.20252	0.0276285	0.409761
ENSDARG00000003599	rpl3	ribosomal protein L3	73611.1	-0.312633	0.141993	-2.20174	0.0276837	0.409965
ENSDARG00000079434	tmem131l	transmembrane 131 like	1792.13	0.21941	0.0996446	2.20192	0.0276707	0.409965
ENSDARG00000097289	BX629344.1	None	96.529	-0.786566	0.357275	-2.20157	0.0276957	0.409965
ENSDARG00000017311	gpsm2	G protein signaling modulator 2	802.961	0.416653	0.189322	2.20076	0.027753	0.410021
ENSDARG00000091760	cwf19l2	CWF19 like cell cycle control factor 2	512.36	0.308198	0.140041	2.20076	0.027753	0.410021
ENSDARG00000097564	si:ch73-190f9.4	si:ch73-190f9.4	92.3354	1.82341	0.82836	2.20123	0.0277195	0.410021
ENSDARG00000097564	si:dkey-73n10.8	si:dkey-73n10.8	92.3354	1.82341	0.82836	2.20123	0.0277195	0.410021
ENSDARG00000097564	zgc:171310	zgc:171310	92.3354	1.82341	0.82836	2.20123	0.0277195	0.410021
ENSDARG00000045423	si:ch211-146l10.8	si:ch211-146l10.8	96.3292	0.510014	0.231794	2.20029	0.0277866	0.410077
ENSDARG00000090063	fa2h	fatty acid 2-hydroxylase	711.545	-0.730965	0.332226	-2.2002	0.0277925	0.410077
ENSDARG00000043680	ylpm1	YLP motif containing 1	2554.86	0.335186	0.15239	2.19952	0.0278411	0.410459
ENSDARG00000079387	si:ch211-102c2.4	si:ch211-102c2.4	76.5996	-0.93008	0.422892	-2.19934	0.0278541	0.410459
ENSDARG00000102906	hibadha	3-hydroxyisobutyrate dehydrogenase a	484.324	-0.405469	0.184403	-2.19882	0.0278907	0.410737
ENSDARG00000041165	rab32b	RAB32b, member RAS oncogene family	31.0976	-1.37923	0.627391	-2.19837	0.027923	0.410819
ENSDARG00000041533	yju2b	YJU2 splicing factor homolog B	92.8987	-0.491813	0.22373	-2.19824	0.027932	0.410819
ENSDARG00000044001	lgals3b	lectin, galactoside binding soluble 3b	1106.52	-0.470169	0.213933	-2.19775	0.0279672	0.411073
ENSDARG00000056519	shtn3	shootin 3	1917.53	0.266245	0.121161	2.19745	0.0279885	0.411089
ENSDARG00000100269	or42a7	odorant receptor, family 42, subfamily A, member 7	24.9269	1.04712	0.476564	2.19723	0.028004	0.411089
ENSDARG00000011579	hoxb10a	homeobox B10a	270.994	-0.721576	0.328458	-2.19686	0.0280304	0.411214
ENSDARG00000061421	brsk2a	BR serine/threonine kinase 2a	1393.41	0.437626	0.199273	2.19612	0.0280837	0.411733
ENSDARG00000074262	nck1a	NCK adaptor protein 1a	442.583	-0.444074	0.202258	-2.19558	0.0281218	0.411767
ENSDARG00000075012	glra2	glycine receptor, alpha 2	388.065	0.415857	0.189392	2.19574	0.0281103	0.411767
ENSDARG00000103783	cyyr1	cysteine/tyrosine-rich 1	1544.1	0.338109	0.154042	2.19492	0.0281697	0.412206
ENSDARG00000075929	si:dkey-219c10.4	si:dkey-219c10.4	69.5103	0.72049	0.328583	2.19272	0.0283275	0.413853
ENSDARG00000080010	adh5	alcohol dehydrogenase 5	1759.16	-0.299319	0.136513	-2.1926	0.0283362	0.413853
ENSDARG00000099546	kynu	kynureninase	703.978	-0.569656	0.259805	-2.19263	0.028334	0.413853
ENSDARG00000069476	spint2	serine peptidase inhibitor, Kunitz type, 2	1420.24	-0.542805	0.247612	-2.19216	0.028368	0.414054
ENSDARG00000088877	smarcd2	SWI/SNF related, matrix associated, actin dependent regulator of chromatin, subfamily d, member 2	203.206	-0.426003	0.194387	-2.19152	0.0284143	0.414466
ENSDARG00000089307	pmaip1	phorbol-12-myristate-13-acetate-induced protein 1	129.57	-0.542126	0.247463	-2.19074	0.0284709	0.41503
ENSDARG00000039729	asap1b	ArfGAP with SH3 domain, ankyrin repeat and PH domain 1b	3427.29	0.354588	0.161906	2.19009	0.0285177	0.415448
ENSDARG00000089919	si:ch211-161h7.8	si:ch211-161h7.8	74.6753	-1.01269	0.462731	-2.1885	0.0286329	0.416763
ENSDARG00000099441	cbx4	chromobox homolog 4 (Pc class homolog, Drosophila)	813.932	0.608404	0.27802	2.18835	0.0286442	0.416763
ENSDARG00000079762	si:dkey-253d23.3	si:dkey-253d23.3	904.606	0.523753	0.239422	2.18757	0.0287007	0.417186
ENSDARG00000096045	srr	serine racemase	344.097	0.538375	0.24612	2.18745	0.0287095	0.417186
ENSDARG00000054821	nubpl	nucleotide binding protein-like	288.477	-0.337451	0.154292	-2.18709	0.028736	0.417259
ENSDARG00000062650	rif1	replication timing regulatory factor 1	1824.04	0.373044	0.17059	2.18679	0.0287576	0.417259
ENSDARG00000069595	prr36a	proline rich 36a	1809.91	0.284513	0.130159	2.18589	0.0288234	0.417259
ENSDARG00000074771	ifngr1	interferon gamma receptor 1	15.5254	-1.24671	0.570231	-2.18632	0.0287919	0.417259
ENSDARG00000087538	kif3a	kinesin family member 3A	3520.6	0.210381	0.0962438	2.18591	0.0288219	0.417259
ENSDARG00000103117	tmprss4a	transmembrane serine protease 4a	161.752	-0.549759	0.251431	-2.18652	0.0287774	0.417259
ENSDARG00000020759	elf1	E74-like ETS transcription factor 1	404.741	-0.479535	0.219414	-2.18552	0.0288504	0.417388
ENSDARG00000103691	LOC100538179	DNA-binding protein RFX7-like	4182.15	0.302622	0.138513	2.18479	0.0289041	0.417902
ENSDARG00000070849	rps15	ribosomal protein S15	23132.7	-0.393419	0.180152	-2.18382	0.0289756	0.418583
ENSDARG00000103658	hivep1	HIVEP zinc finger 1	2103.9	0.371009	0.169903	2.18365	0.0289877	0.418583
ENSDARG00000076192	ankrd1b	ankyrin repeat domain 1b (cardiac muscle)	1837.68	-0.909275	0.416656	-2.18231	0.0290864	0.419017
ENSDARG00000088959	pdxka	pyridoxal (pyridoxine, vitamin B6) kinase a	798.536	-0.330185	0.151304	-2.18226	0.0290906	0.419017
ENSDARG00000090185	si:dkeyp-73b11.8	si:dkeyp-73b11.8	496.498	-1.68886	0.773719	-2.18278	0.0290523	0.419017
ENSDARG00000100725	ephb4a	eph receptor B4a	1121.34	0.359692	0.1648	2.1826	0.0290653	0.419017
ENSDARG00000002894	aven	apoptosis, caspase activation inhibitor	2172.76	-0.865461	0.396841	-2.18088	0.0291925	0.419698
ENSDARG00000057719	atl2	atlastin GTPase 2	613.57	-0.477163	0.218792	-2.1809	0.0291908	0.419698
ENSDARG00000071014	s100u	S100 calcium binding protein U	534.5	-0.48707	0.223298	-2.18126	0.0291645	0.419698
ENSDARG00000058381	zgc:171775	zgc:171775	787.61	-0.372628	0.170991	-2.17922	0.029315	0.420624
ENSDARG00000062323	adam23a	ADAM metallopeptidase domain 23a	4085.14	0.268844	0.123373	2.17912	0.0293226	0.420624
ENSDARG00000096990	LOC100004528	spidroin-2-like	138.194	-0.606726	0.27844	-2.17902	0.0293301	0.420624
ENSDARG00000101749	zgc:92161	zgc:92161	161.642	-1.02089	0.468398	-2.17953	0.0292923	0.420624
ENSDARG00000114026	map4k1	mitogen-activated protein kinase kinase kinase kinase 1	23.9854	1.01729	0.467091	2.17794	0.0294106	0.421515
ENSDARG00000015922	stk17al	serine/threonine kinase 17a like	270.785	-0.534544	0.245658	-2.17596	0.0295579	0.422314
ENSDARG00000016551	iqsec1b	IQ motif and Sec7 domain ArfGEF 1b	3804.72	0.328934	0.151184	2.17572	0.0295765	0.422314
ENSDARG00000035329	capns1a	calpain, small subunit 1 a	2972.7	-0.523901	0.240714	-2.17644	0.0295223	0.422314
ENSDARG00000042245	myl13	myosin, light chain 13	8860.71	-1.0925	0.502124	-2.17575	0.0295736	0.422314
ENSDARG00000076568	sec61b	SEC61 translocon subunit beta	2346.24	-0.31979	0.14692	-2.17664	0.0295077	0.422314
ENSDARG00000099767	fhdc2	FH2 domain containing 2	177.234	0.493702	0.226866	2.17618	0.0295415	0.422314
ENSDARG00000075525	cln8	CLN8 transmembrane ER and ERGIC protein	30.3429	-1.11103	0.510853	-2.17486	0.0296407	0.422969
ENSDARG00000055022	pds5a	PDS5 cohesin associated factor A	2637.24	0.22873	0.105259	2.17302	0.0297792	0.424681
ENSDARG00000000369	prkag3b	protein kinase, AMP-activated, gamma 3b non-catalytic subunit	152.891	-0.800264	0.368471	-2.17185	0.029867	0.42567
ENSDARG00000088036	zfta	zinc finger translocation associated	1160.78	0.262058	0.120693	2.17128	0.0299101	0.42602
ENSDARG00000101150	LOC555645	ras-related protein Rab-19	26.9927	-1.06362	0.490145	-2.17001	0.0300063	0.427126
ENSDARG00000043457	gapdh	glyceraldehyde-3-phosphate dehydrogenase	31805.6	-0.97953	0.451486	-2.16957	0.0300395	0.427334
ENSDARG00000033364	mgst3b	microsomal glutathione S-transferase 3b	2685.19	-0.410317	0.189247	-2.16815	0.030147	0.428597
ENSDARG00000010655	ppm1kb	protein phosphatase, Mg2+/Mn2+ dependent 1Kb	2250.4	0.349951	0.161474	2.16723	0.0302173	0.429332
ENSDARG00000031720	clstn1	calsyntenin 1	28082.5	0.256268	0.118263	2.16694	0.0302396	0.429384
ENSDARG00000044767	tspan10	tetraspanin 10	127.832	-0.727725	0.335873	-2.16667	0.0302602	0.429411
ENSDARG00000058147	dnajc5b	DnaJ (Hsp40) homolog, subfamily C, member 5 beta	29.372	-0.900854	0.416007	-2.16548	0.0303512	0.430171
ENSDARG00000088318	ubap2a	ubiquitin associated protein 2a	8322.73	0.241911	0.111711	2.1655	0.0303495	0.430171
ENSDARG00000104008	si:ch211-232d10.3	si:ch211-232d10.3 [Source:ZFIN;Acc:ZDB-GENE-081103-4]	29.7497	0.909186	0.419976	2.16485	0.0303992	0.430586
ENSDARG00000014230	dlst	dihydrolipoamide S-succinyltransferase	4883.12	-0.304714	0.140827	-2.16375	0.0304834	0.43066
ENSDARG00000042530	nup205	nucleoporin 205	680.681	0.636498	0.294178	2.16365	0.0304913	0.43066
ENSDARG00000076213	dock4	dedicator of cytokinesis 4	197.524	-1.44106	0.665788	-2.16445	0.0304301	0.43066
ENSDARG00000086207	grin2da	glutamate receptor, ionotropic, N-methyl D-aspartate 2D, a	1270.91	0.363299	0.167917	2.16357	0.0304973	0.43066
ENSDARG00000100002	ctbs	chitobiase, di-N-acetyl-	55.9562	-0.753847	0.348458	-2.16338	0.0305121	0.43066
ENSDARG00000115683	si:dkey-27d5.4	si:dkey-27d5.4	9.67457	4.64437	2.14687	2.16332	0.0305167	0.43066
ENSDARG00000101992	si:dkey-238k10.3	si:dkey-238k10.3 [Source:ZFIN;Acc:ZDB-GENE-070705-401]	212.188	-0.76211	0.352571	-2.16158	0.0306507	0.432286
ENSDARG00000005220	pdcd6	programmed cell death 6	727.998	-0.349505	0.161731	-2.16103	0.0306934	0.432622
ENSDARG00000039974	rai14	retinoic acid induced 14	487.529	-0.405335	0.187661	-2.15994	0.0307775	0.433389
ENSDARG00000063636	galnt11	UDP-N-acetyl-alpha-D-galactosamine:polypeptide N-acetylgalactosaminyltransferase 11 (GalNAc-T11)	1278.85	-0.228452	0.105773	-2.15983	0.0307855	0.433389
ENSDARG00000022698	lad1	ladinin	131.292	-0.699027	0.323897	-2.15818	0.030914	0.434137
ENSDARG00000053619	sra1	steroid receptor RNA activator 1	257.046	-0.342146	0.158526	-2.15829	0.030905	0.434137
ENSDARG00000079305	hbae3	hemoglobin alpha embryonic-3	4348.96	-0.768817	0.356132	-2.1588	0.0308659	0.434137
ENSDARG00000086874	LOC100330978	FYN-binding protein	112.483	-0.552789	0.25613	-2.15824	0.0309093	0.434137
ENSDARG00000071478	lnx2b	ligand of numb-protein X 2b	274.218	-0.405791	0.188071	-2.15764	0.0309556	0.434455
ENSDARG00000100225	kif16ba	kinesin family member 16Ba	873.254	0.385005	0.178463	2.15733	0.0309797	0.434529
ENSDARG00000045391	cd226	CD226 molecule	46.9149	-0.745055	0.345434	-2.15687	0.0310161	0.434774
ENSDARG00000052696	bdh2	3-hydroxybutyrate dehydrogenase, type 2	225.11	-0.642071	0.297796	-2.15607	0.0310779	0.43511
ENSDARG00000061520	b4galnt1a	beta-1,4-N-acetyl-galactosaminyl transferase 1a	35.5322	-0.959933	0.445217	-2.1561	0.0310759	0.43511
ENSDARG00000079167	si:ch211-230g15.5	si:ch211-230g15.5	1695.48	0.333833	0.154879	2.15545	0.0311266	0.435527
ENSDARG00000007526	ndufs2	NADH:ubiquinone oxidoreductase core subunit S2	4691.05	-0.343753	0.159539	-2.15467	0.0311878	0.435852
ENSDARG00000054931	ppp2r5b	protein phosphatase 2, regulatory subunit B', beta	2918.42	0.366388	0.170027	2.15488	0.0311711	0.435852
ENSDARG00000031768	roraa	RAR-related orphan receptor A, paralog a	6231.65	0.286192	0.132931	2.15294	0.0313237	0.437221
ENSDARG00000095148	CT583625.3	None	12.6104	1.48258	0.68862	2.15297	0.0313209	0.437221
ENSDARG00000095913	trim 35-44	tripartite motif containing 35-44	10.3194	-2.54439	1.18206	-2.15249	0.0313585	0.43744
ENSDARG00000005704	eps8l3b	EPS8 signaling adaptor L3b	222.812	-0.964521	0.448277	-2.15162	0.0314275	0.437527
ENSDARG00000040045	cldn1	claudin 1 [Source:ZFIN;Acc:ZDB-GENE-010328-11]	579.859	-0.784017	0.364454	-2.15121	0.0314598	0.437527
ENSDARG00000045803	mfge8b	milk fat globule EGF and factor V/VIII domain containing b	1534.95	0.418158	0.194363	2.15143	0.031442	0.437527
ENSDARG00000052578	c6ast4	six-cysteine containing astacin protease 4	164.41	-0.945745	0.439536	-2.15169	0.0314218	0.437527
ENSDARG00000070000	txnipb	thioredoxin interacting protein b	1023.52	-0.733038	0.340655	-2.15185	0.0314095	0.437527
ENSDARG00000019835	nkx2.1	NK2 homeobox 1	329.063	0.434155	0.20186	2.15077	0.0314943	0.437742
ENSDARG00000038076	romo1	reactive oxygen species modulator 1	5021.58	-0.346455	0.161215	-2.14902	0.031633	0.438612
ENSDARG00000042630	hebp2	heme binding protein 2	449.975	-0.432974	0.201507	-2.14868	0.0316601	0.438612
ENSDARG00000058460	cacng3a	calcium channel, voltage-dependent, gamma subunit 3a	173.018	0.542359	0.252432	2.14854	0.0316713	0.438612
ENSDARG00000067925	sstr1b	somatostatin receptor 1b	409.632	0.406255	0.188995	2.14956	0.0315899	0.438612
ENSDARG00000100093	ppp2r2ba	protein phosphatase 2, regulatory subunit B, beta a	2831.87	0.212464	0.098881	2.14868	0.0316596	0.438612
ENSDARG00000101696	hycc2	hyccin PI4KA lipid kinase complex subunit 2	431.747	-0.358428	0.166805	-2.14879	0.0316511	0.438612
ENSDARG00000074205	si:dkey-1c7.3	si:dkey-1c7.3	6.26774	-2.10895	0.982365	-2.1468	0.0318088	0.439987
ENSDARG00000078415	lrrc3	leucine rich repeat containing 3	22.3999	-1.40142	0.652761	-2.14692	0.0317999	0.439987
ENSDARG00000009401	vcanb	versican b	723.414	-0.360562	0.168205	-2.14358	0.0320663	0.440184
ENSDARG00000011146	uqcrb	ubiquinol-cytochrome c reductase binding protein	4993.27	-0.343568	0.160408	-2.14183	0.032207	0.440184
ENSDARG00000014356	krt95	keratin 95	32.9852	1.94114	0.906075	2.14236	0.0321644	0.440184
ENSDARG00000016856	pon2	paraoxonase 2	308.96	-0.32905	0.15364	-2.1417	0.032218	0.440184
ENSDARG00000019579	ldb2a	LIM domain binding 2a	2342.81	0.265919	0.123982	2.14482	0.0319676	0.440184
ENSDARG00000029177	lnx2a	ligand of numb-protein X 2a	1306.54	0.661779	0.308929	2.14217	0.0321797	0.440184
ENSDARG00000030614	syt1a	synaptotagmin Ia	27974.8	0.273443	0.127598	2.143	0.0321131	0.440184
ENSDARG00000036057	tradd	tnfrsf1a-associated via death domain	166.471	-0.484919	0.226041	-2.14528	0.0319308	0.440184
ENSDARG00000043873	arid4a	AT-rich interactive domain 4A	3385.64	0.190658	0.0888762	2.14521	0.0319359	0.440184
ENSDARG00000052348	smarca5	SWI/SNF related, matrix associated, actin dependent regulator of chromatin, subfamily a, member 5	4548.2	0.241194	0.112527	2.14342	0.0320792	0.440184
ENSDARG00000061817	kif1aa	kinesin family member 1Aa	7476.64	0.235354	0.109879	2.14194	0.0321986	0.440184
ENSDARG00000071250	tmem79a	transmembrane protein 79a	27.6983	-1.20552	0.561889	-2.14547	0.0319155	0.440184
ENSDARG00000076332	si:ch211-159i8.4	si:ch211-159i8.4	381.249	-0.663534	0.309216	-2.14586	0.0318843	0.440184
ENSDARG00000076745	zgc:193811	zgc:193811	41.7652	-0.813051	0.378863	-2.14603	0.0318705	0.440184
ENSDARG00000088590	pxna	paxillin a	841.682	-0.438166	0.204405	-2.14362	0.0320634	0.440184
ENSDARG00000089885	slc16a12b	solute carrier family 16 member 12b	298.483	-0.557969	0.260244	-2.14403	0.0320308	0.440184
ENSDARG00000090072	krtcap3	keratinocyte associated protein 3	196.65	-0.410973	0.191865	-2.14199	0.0321942	0.440184
ENSDARG00000094556	si:dkey-24h22.5	si:dkey-24h22.5 [Source:ZFIN;Acc:ZDB-GENE-090313-274]	20.3401	1.00758	0.470134	2.14318	0.0320987	0.440184
ENSDARG00000101619	micos10	mitochondrial contact site and cristae organizing system subunit 10	1634.91	-0.325355	0.151744	-2.14411	0.0320241	0.440184
ENSDARG00000101883	si:ch1073-398c20.3	si:ch1073-398c20.3	736.295	0.473877	0.221272	2.14161	0.0322249	0.440184
ENSDARG00000101883	zgc:172128	zgc:172128	736.295	0.473877	0.221272	2.14161	0.0322249	0.440184
ENSDARG00000109626	si:ch211-226h7.3	si:ch211-226h7.3	156.883	-1.27553	0.595545	-2.14178	0.0322111	0.440184
ENSDARG00000018534	slc6a9	solute carrier family 6 member 9	10944.8	0.35386	0.165251	2.14135	0.0322456	0.440196
ENSDARG00000071691	uqcrc2b	ubiquinol-cytochrome c reductase core protein 2b	4696.89	-0.298451	0.13939	-2.14112	0.0322641	0.440196
ENSDARG00000008867	rap1b	RAP1B, member of RAS oncogene family	2514.18	-0.242193	0.113183	-2.13985	0.0323673	0.440421
ENSDARG00000017058	large2	LARGE xylosyl- and glucuronyltransferase 2	1839.88	0.257131	0.120132	2.14041	0.032322	0.440421
ENSDARG00000030176	zgc:92429	zgc:92429	647.435	-0.528801	0.247126	-2.1398	0.0323708	0.440421
ENSDARG00000087311	lgals9l5	lectin, galactoside-binding, soluble, 9 (galectin 9)-like 5	5.26461	3.25745	1.52235	2.13975	0.0323747	0.440421
ENSDARG00000099432	si:ch211-246b8.1	si:ch211-246b8.1 [Source:ZFIN;Acc:ZDB-GENE-070705-136]	327.995	0.406648	0.190054	2.13964	0.0323837	0.440421
ENSDARG00000102229	mapk8ip1a	mitogen-activated protein kinase 8 interacting protein 1a	2868.21	0.234791	0.109741	2.1395	0.0323955	0.440421
ENSDARG00000003320	fam91a1	family with sequence similarity 91 member A1	2391.7	0.250913	0.117322	2.13868	0.0324619	0.440811
ENSDARG00000024847	col5a2b	collagen, type V, alpha 2b	41.7836	1.11663	0.522115	2.13867	0.0324625	0.440811
ENSDARG00000104818	ces2b	carboxylesterase 2b [Source:ZFIN;Acc:ZDB-GENE-041014-96]	183.55	0.90443	0.422962	2.13832	0.0324907	0.440934
ENSDARG00000020642	gtdc1	glycosyltransferase-like domain containing 1	168.065	0.446412	0.208881	2.13716	0.0325851	0.441954
ENSDARG00000021115	spata6	spermatogenesis associated 6	59.8201	-0.595776	0.2789	-2.13617	0.032666	0.442576
ENSDARG00000089936	selenow2b	selenoprotein W, 2b	913.518	-0.59678	0.279395	-2.13597	0.0326818	0.442576
ENSDARG00000116743	rnps1	RNA binding protein S1, serine-rich domain	1305.56	1.11223	0.520736	2.13589	0.0326886	0.442576
ENSDARG00000030335	zc3h10	zinc finger CCCH-type containing 10	961.433	0.224419	0.105115	2.13498	0.0327626	0.442796
ENSDARG00000077874	vwa10.1	von Willebrand factor A domain containing 10, tandem duplicate 1	32.7179	-1.25564	0.588066	-2.1352	0.0327449	0.442796
ENSDARG00000103313	rhot1b	ras homolog family member T1	412.657	0.634012	0.296907	2.13539	0.0327295	0.442796
ENSDARG00000042854	ephx1	epoxide hydrolase 1, microsomal (xenobiotic)	489.393	-0.422201	0.197787	-2.13462	0.0327919	0.442932
ENSDARG00000092765	LOC100151333	gastrula zinc finger protein XlCGF57.1-like	50.5989	0.773483	0.362452	2.13403	0.0328402	0.443323
ENSDARG00000045605	ticrr	TopBP1-interacting, checkpoint, and replication regulator	397.439	0.301484	0.141301	2.13363	0.0328731	0.443508
ENSDARG00000029952	ampd2b	adenosine monophosphate deaminase 2b	2238.4	0.362919	0.17019	2.13243	0.0329715	0.444574
ENSDARG00000003795	idh2	isocitrate dehydrogenase (NADP(+)) 2	21265.7	-0.285644	0.134003	-2.13163	0.0330374	0.445202
ENSDARG00000101671	zgc:158417	zgc:158417	47.5723	1.02057	0.478845	2.13131	0.0330634	0.445291
ENSDARG00000031299	dhrs11b.1	dehydrogenase/reductase 11b, tandem duplicate 1	400.281	-0.53105	0.249522	-2.12827	0.0333151	0.445335
ENSDARG00000035152	ap2b1	adaptor related protein complex 2 subunit beta 1	8094.47	0.250078	0.117409	2.12997	0.0331743	0.445335
ENSDARG00000043288	impact	impact RWD domain protein	331.084	-0.331185	0.155421	-2.13089	0.0330985	0.445335
ENSDARG00000054122	tmem30b	transmembrane protein 30B	274.633	-0.570236	0.267617	-2.1308	0.033106	0.445335
ENSDARG00000055754	smc1a	structural maintenance of chromosomes 1A	196.419	1.35889	0.638137	2.12946	0.0332164	0.445335
ENSDARG00000058100	b3gnt3.4	UDP-GlcNAc:betaGal beta-1,3-N-acetylglucosaminyltransferase 3, tandem duplicate 4	65.436	-0.836018	0.392712	-2.12883	0.0332681	0.445335
ENSDARG00000062103	ankrd24	ankyrin repeat domain 24	288.934	0.436274	0.205022	2.12794	0.0333421	0.445335
ENSDARG00000073959	pmch	pro-melanin-concentrating hormone	39.0528	0.911762	0.428054	2.13002	0.0331703	0.445335
ENSDARG00000074521	map6a	microtubule-associated protein 6a	797.522	0.393322	0.184845	2.12784	0.03335	0.445335
ENSDARG00000074653	si:ch211-233m11.1	si:ch211-233m11.1	8.14987	1.78979	0.840061	2.13055	0.0331263	0.445335
ENSDARG00000077138	zgc:195173	zgc:195173	136.384	-0.543327	0.255331	-2.12793	0.0333429	0.445335
ENSDARG00000093476	LOC110439322	interaptin-like	22.5172	-1.10748	0.520294	-2.12856	0.0332905	0.445335
ENSDARG00000093476	si:dkey-175d9.2	si:dkey-175d9.2	22.5172	-1.10748	0.520294	-2.12856	0.0332905	0.445335
ENSDARG00000103231	si:ch211-199i15.5	si:ch211-199i15.5 [Source:ZFIN;Acc:ZDB-GENE-130603-58]	2000.59	-0.789453	0.370763	-2.12927	0.0332323	0.445335
ENSDARG00000104431	slc1a3a	solute carrier family 1 member 3a	635.329	-0.392593	0.18438	-2.12926	0.0332326	0.445335
ENSDARG00000110596	CABZ01079179.1	None	30.2993	0.869944	0.408855	2.12776	0.033357	0.445335
ENSDARG00000087456	NDUFB1	NADH:ubiquinone oxidoreductase subunit B1 [Source:HGNC Symbol;Acc:HGNC:7695]	2509.05	-0.485036	0.227983	-2.12751	0.0333779	0.445355
ENSDARG00000055874	cpe	carboxypeptidase E	24189.6	0.242398	0.113958	2.12707	0.0334141	0.44558
ENSDARG00000054609	slco2b1	solute carrier organic anion transporter family, member 2B1	312.031	-0.508842	0.239281	-2.12655	0.0334576	0.445901
ENSDARG00000004880	acsm3	acyl-CoA synthetase medium chain family member 3	272.842	-0.533801	0.251087	-2.12597	0.0335062	0.446166
ENSDARG00000018817	bdnf	brain-derived neurotrophic factor	866.287	0.326424	0.15355	2.12584	0.0335163	0.446166
ENSDARG00000056753	dctn1b	dynactin 1b	4945.16	0.324935	0.152954	2.1244	0.0336366	0.446992
ENSDARG00000069603	taok1a	TAO kinase 1a	3615.79	0.272661	0.128345	2.12444	0.0336331	0.446992
ENSDARG00000114495	ATP8A1	ATPase phospholipid transporting 8A1 [Source:HGNC Symbol;Acc:HGNC:13531]	398.647	0.526637	0.247894	2.12445	0.0336328	0.446992
ENSDARG00000068894	nrip1b	nuclear receptor interacting protein 1b	1817.49	0.225459	0.106176	2.12345	0.0337161	0.447789
ENSDARG00000102602	si:ch211-220m17.4	si:ch211-220m17.4 [Source:ZFIN;Acc:ZDB-GENE-141216-273]	14.8925	-2.1468	1.01111	-2.12321	0.0337362	0.447797
ENSDARG00000061948	amotl2b	angiomotin like 2b	597.603	-0.260532	0.122722	-2.12294	0.0337586	0.447837
ENSDARG00000019877	rbks	ribokinase	90.8928	-0.584442	0.275355	-2.1225	0.0337956	0.448069
ENSDARG00000102701	eva1ba	eva-1 homolog Ba (C. elegans)	135.711	-0.458533	0.216072	-2.12213	0.0338268	0.448224
ENSDARG00000105741	or93a9	odorant receptor, family 93, subfamily A, member 9	283.644	0.384775	0.181403	2.12111	0.0339128	0.449106
ENSDARG00000052712	suclg1	succinate-CoA ligase GDP/ADP-forming subunit alph	4633.55	-0.393564	0.185584	-2.12068	0.0339491	0.449327
ENSDARG00000059093	ank1a	ankyrin 1, erythrocytic a	948.285	0.671482	0.316714	2.12015	0.0339931	0.449444
ENSDARG00000102048	slc25a43	solute carrier family 25 member 43	697.641	-0.320761	0.151294	-2.12011	0.033997	0.449444
ENSDARG00000015184	mpp3a	MAGUK p55 scaffold protein 3a	2723.63	0.209266	0.0987871	2.11835	0.0341452	0.449661
ENSDARG00000038646	ftr11	finTRIM family, member 11	4.91031	3.45577	1.63119	2.11856	0.0341277	0.449661
ENSDARG00000044011	xkrx	XK related X-linked	449.385	-0.339285	0.160169	-2.11829	0.0341502	0.449661
ENSDARG00000059654	eif3ba	eukaryotic translation initiation factor 3, subunit Ba	11655.2	-0.217417	0.102588	-2.11934	0.0340621	0.449661
ENSDARG00000075549	cdh5	cadherin 5	1155.75	0.224865	0.106099	2.11939	0.0340572	0.449661
ENSDARG00000078052	emilin3a	elastin microfibril interfacer 3a [Source:ZFIN;Acc:ZDB-GENE-080612-2]	4.59819	3.78365	1.78559	2.11899	0.0340909	0.449661
ENSDARG00000094454	cdh23	cadherin-related 23 [Source:ZFIN;Acc:ZDB-GENE-040513-7]	7.74732	2.35208	1.11019	2.11863	0.0341218	0.449661
ENSDARG00000112258	CABZ01067002.1	None	12.8455	1.61686	0.763374	2.11804	0.0341717	0.449686
ENSDARG00000070626	cacng8b	calcium channel, voltage-dependent, gamma subunit 8b	2645.97	0.287049	0.135583	2.11715	0.0342473	0.450424
ENSDARG00000075540	FAM107A	family with sequence similarity 107 member A [Source:HGNC Symbol;Acc:HGNC:30827]	107.874	-0.554744	0.262095	-2.11657	0.034296	0.450569
ENSDARG00000075980	tmem125b	transmembrane protein 125b	248.447	-0.483994	0.22867	-2.11656	0.0342976	0.450569
ENSDARG00000046143	prkab1b	protein kinase, AMP-activated, beta 1 non-catalytic subunit, b	784.713	-0.327947	0.15501	-2.11565	0.0343742	0.451061
ENSDARG00000062266	edc4	enhancer of mRNA decapping 4	1691.01	0.250915	0.118594	2.11574	0.0343666	0.451061
ENSDARG00000002988	tnnt2d	troponin T2d, cardiac	2277.72	-0.930619	0.439939	-2.11534	0.0344012	0.451158
ENSDARG00000024874	dock4b	dedicator of cytokinesis 4b	1663.56	0.270992	0.128149	2.11466	0.0344585	0.451652
ENSDARG00000101145	lipeb	lipase, hormone-sensitive b	194.754	0.477051	0.225726	2.11341	0.0345656	0.452798
ENSDARG00000002897	si:ch211-160o17.2	si:ch211-160o17.2	1846.33	0.203772	0.0964815	2.11203	0.0346839	0.453152
ENSDARG00000020735	efcab6	EF-hand calcium binding domain 6	38.3095	-0.800228	0.378899	-2.11198	0.034688	0.453152
ENSDARG00000058133	foxd2	forkhead box D2	554.218	-0.275235	0.130285	-2.11256	0.034638	0.453152
ENSDARG00000061173	st14a	ST14 transmembrane serine protease matriptase a	987.84	-0.334845	0.158548	-2.11195	0.0346911	0.453152
ENSDARG00000101407	tgm1l4	transglutaminase 1 like 4	128.404	1.00668	0.476598	2.11222	0.0346676	0.453152
ENSDARG00000061201	acsf2	acyl-CoA synthetase family member 2	663.567	-0.692363	0.327907	-2.11146	0.0347328	0.453439
ENSDARG00000019496	esd	esterase D/formylglutathione hydrolase	1059.93	-0.268663	0.12727	-2.11097	0.0347752	0.453677
ENSDARG00000025218	myo5ab	myosin VAb	263.301	-0.356371	0.168833	-2.11079	0.0347905	0.453677
ENSDARG00000070491	hpcal4	hippocalcin like 4	2358.2	0.233099	0.110458	2.11029	0.0348331	0.453975
ENSDARG00000114554	cdx1a	caudal type homeobox 1a	295.659	-0.620428	0.294115	-2.10948	0.0349034	0.454634
ENSDARG00000088331	LOC110439308	gastrula zinc finger protein XlCGF57.1-like	173.033	0.954338	0.452774	2.10776	0.035052	0.455537
ENSDARG00000089553	cldn23l	claudin 23-like	287.774	0.534144	0.253414	2.10779	0.0350488	0.455537
ENSDARG00000094491	si:ch211-202m22.1	si:ch211-202m22.1	181.849	0.404326	0.191777	2.10832	0.0350035	0.455537
ENSDARG00000109368	si:dkey-182g1.2	si:dkey-182g1.2	15.2465	-1.70045	0.806584	-2.10821	0.0350125	0.455537
ENSDARG00000008292	eif2s3	eukaryotic translation initiation factor 2, subunit 3 gamma	10805.5	-0.182887	0.08679	-2.10724	0.0350967	0.455603
ENSDARG00000074242	serbp1a	SERPINE1 mRNA binding protein 1a	31482.7	-0.189785	0.0900566	-2.1074	0.0350832	0.455603
ENSDARG00000096902	si:ch211-180n24.3	si:ch211-180n24.3 [Source:ZFIN;Acc:ZDB-GENE-131121-454]	5.44243	-3.18028	1.5095	-2.10685	0.0351304	0.455784
ENSDARG00000015003	arhgap4b	Rho GTPase activating protein 4b	1843.92	0.219671	0.104325	2.10564	0.035236	0.45616
ENSDARG00000058463	ndufab1a	NADH:ubiquinone oxidoreductase subunit AB1a	1535.62	-0.374678	0.177901	-2.1061	0.0351955	0.45616
ENSDARG00000062758	CR352265.1	None	34.1176	-0.742824	0.352822	-2.10538	0.0352581	0.45616
ENSDARG00000062943	taco1	translational activator of mitochondrially encoded cytochrome c oxidase I	57.6776	-5.14326	2.44318	-2.10515	0.0352784	0.45616
ENSDARG00000104756	LOC108191765	cadherin-related family member 1-like	628.249	0.317849	0.150977	2.10528	0.0352666	0.45616
ENSDARG00000112674	AL954682.2	None	95.3316	-0.777497	0.369171	-2.10606	0.0351992	0.45616
ENSDARG00000003977	zgc:153896	zgc:153896	121.82	-0.659108	0.313139	-2.10484	0.0353049	0.456188
ENSDARG00000030938	fermt3b	FERM domain containing kindlin 3b	29.9554	-0.887523	0.421697	-2.10464	0.0353223	0.456188
ENSDARG00000040623	fosl2	FOS like 2, AP-1 transcription factor subunit	974.811	0.396929	0.188635	2.10421	0.0353599	0.456188
ENSDARG00000109861	crygm2d19	crystallin, gamma M2d19	4351.76	-1.00963	0.47981	-2.10422	0.0353592	0.456188
ENSDARG00000004754	hspa4a	heat shock protein 4a	2715.3	0.232981	0.110776	2.10318	0.0354502	0.457097
ENSDARG00000042708	tuba5	tubulin alpha 5	5941.55	-0.209017	0.0993996	-2.10279	0.0354839	0.457276
ENSDARG00000068784	vsir	V-set immunoregulatory receptor	169.992	-0.513414	0.244228	-2.10219	0.035537	0.457702
ENSDARG00000059629	asphd2	aspartate beta-hydroxylase domain containing 2	1354.89	0.254254	0.120975	2.1017	0.0355791	0.457989
ENSDARG00000062483	lyve1b	lymphatic vessel endothelial hyaluronic receptor 1b	42.6812	-0.823437	0.392089	-2.10013	0.0357176	0.459514
ENSDARG00000086070	fgf20b	fibroblast growth factor 20b	34.8116	-0.847762	0.40373	-2.09982	0.0357445	0.459604
ENSDARG00000038028	ndufa6	NADH:ubiquinone oxidoreductase subunit A6	3361.95	-0.419789	0.200073	-2.09818	0.0358891	0.461205
ENSDARG00000070966	insl5a	insulin-like 5a	65.4397	-1.3018	0.62069	-2.09734	0.0359637	0.461905
ENSDARG00000079361	abcg2b	ATP-binding cassette, sub-family G (WHITE), member 2b	53.0294	-1.62045	0.772921	-2.09653	0.0360352	0.462565
ENSDARG00000029472	afdna	afadin, adherens junction formation factor a	3089.21	0.369063	0.176067	2.09615	0.0360688	0.462602
ENSDARG00000033012	pcnt	pericentrin	1884.91	0.367247	0.17521	2.09604	0.0360782	0.462602
ENSDARG00000094316	si:rp71-80o10.4	si:rp71-80o10.4	43.4875	0.863976	0.412331	2.09535	0.0361403	0.46314
ENSDARG00000063572	perp	p53 apoptosis effector related to pmp22	2471.19	-0.531572	0.253893	-2.09369	0.036288	0.463483
ENSDARG00000070627	pimr60	Pim proto-oncogene, serine/threonine kinase, related 60	265.768	0.401087	0.191504	2.09441	0.0362235	0.463483
ENSDARG00000077405	LOC402866	trichohyalin	2170.6	0.492518	0.235201	2.09403	0.0362575	0.463483
ENSDARG00000077405	psip1b	PC4 and SFRS1 interacting protein 1b	2170.6	0.492518	0.235201	2.09403	0.0362575	0.463483
ENSDARG00000092493	si:dkeyp-44a8.2	si:dkeyp-44a8.2	6551.37	0.215246	0.102796	2.09392	0.036267	0.463483
ENSDARG00000095908	sat1a.2	spermidine/spermine N1-acetyltransferase 1a, duplicate 2	2251.98	-0.446257	0.213143	-2.09369	0.0362872	0.463483
ENSDARG00000105123	zer1	zyg-11 related, cell cycle regulator	1165.02	0.342642	0.163648	2.09377	0.0362801	0.463483
ENSDARG00000097827	lrp1aa	low density lipoprotein receptor-related protein 1Aa	3607.69	0.199538	0.095337	2.09297	0.0363514	0.464035
ENSDARG00000062278	c1galt1a	core 1 synthase, glycoprotein-N-acetylgalactosamine 3-beta-galactosyltransferase 1a	26.2339	-0.990365	0.473313	-2.09241	0.0364019	0.464423
ENSDARG00000033160	nr1d1	nuclear receptor subfamily 1, group d, member 1	5711.55	0.315004	0.150587	2.09183	0.0364534	0.464564
ENSDARG00000086214	ntrk3b	neurotrophic tyrosine kinase, receptor, type 3b	1036.99	0.277852	0.132818	2.09197	0.0364408	0.464564
ENSDARG00000076899	slc2a13b	solute carrier family 2 member 13b	133.099	-0.41858	0.200135	-2.09149	0.0364844	0.464702
ENSDARG00000001129	dicer1	dicer 1, ribonuclease type III	2545.35	0.300784	0.143898	2.09026	0.0365941	0.465841
ENSDARG00000004141	dhrs11b.2	dehydrogenase/reductase 11b, tandem duplicate 2	458.98	-0.594555	0.284813	-2.08753	0.0368405	0.46589
ENSDARG00000014976	lims2	LIM and senescent cell antigen-like domains 2	857.436	-0.354023	0.169487	-2.08879	0.0367263	0.46589
ENSDARG00000023495	ift74	intraflagellar transport 74	2309.09	0.517242	0.247831	2.08707	0.0368815	0.46589
ENSDARG00000026726	anxa1a	annexin A1a	2782.34	-0.709204	0.339588	-2.08843	0.0367592	0.46589
ENSDARG00000032584	thnsl2	threonine synthase-like 2	112.408	1.28303	0.614644	2.08744	0.0368488	0.46589
ENSDARG00000034434	igf1rb	insulin-like growth factor 1b receptor	1429.37	0.385829	0.184645	2.08957	0.0366565	0.46589
ENSDARG00000036773	s100s	S100 calcium binding protein S	389.915	-0.675438	0.323384	-2.08865	0.0367389	0.46589
ENSDARG00000043180	gpd1b	glycerol-3-phosphate dehydrogenase 1b	1346.77	-0.873025	0.418179	-2.08768	0.0368265	0.46589
ENSDARG00000070694	LOC563017	neurexophilin-1	45.2531	0.892816	0.427422	2.08884	0.0367222	0.46589
ENSDARG00000078512	acaca	acetyl-CoA carboxylase alpha	3475.21	0.333591	0.159761	2.08806	0.0367923	0.46589
ENSDARG00000095897	atp5f1e	ATP synthase F1 subunit epsilon	5935.61	-0.444941	0.213153	-2.08742	0.03685	0.46589
ENSDARG00000098936	kif5aa	kinesin family member 5A, a	14440.1	0.220548	0.105664	2.08725	0.0368653	0.46589
ENSDARG00000105464	si:ch211-285c6.6	si:ch211-285c6.6	826.66	0.375942	0.179925	2.08943	0.0366689	0.46589
ENSDARG00000111515	LOC101884052	uncharacterized LOC101884052	492.004	0.305199	0.146185	2.08776	0.0368191	0.46589
ENSDARG00000073766	tnni1d	troponin I, skeletal, slow d	378.965	-0.458405	0.219672	-2.08677	0.036909	0.465981
ENSDARG00000031136	moxd1	monooxygenase, DBH-like 1	112.735	-0.627706	0.30112	-2.08457	0.0371084	0.468161
ENSDARG00000034493	grin2aa	glutamate receptor, ionotropic, N-methyl D-aspartate 2A, a	2665.18	0.306995	0.147281	2.08442	0.0371223	0.468161
ENSDARG00000079467	si:ch73-15b2.5	si:ch73-15b2.5	40.3134	0.948345	0.45511	2.08377	0.0371809	0.468398
ENSDARG00000086655	mkrn2os.1	MKRN2 opposite strand, tandem duplicate 1	80.3096	0.543239	0.260701	2.08376	0.0371819	0.468398
ENSDARG00000000529	ofd1	OFD1 centriole and centriolar satellite protein	301.003	0.322334	0.154706	2.08352	0.0372035	0.468413
ENSDARG00000077583	b4gat1	beta-1,4-glucuronyltransferase 1	1417.37	0.285721	0.137234	2.082	0.0373429	0.46952
ENSDARG00000077608	gpr137bb	G protein-coupled receptor 137Bb	2235.95	0.249129	0.119651	2.08213	0.0373303	0.46952
ENSDARG00000079479	gpr4	G protein-coupled receptor 4	57.4251	0.660101	0.317068	2.08189	0.0373526	0.46952
ENSDARG00000060123	ca16b	carbonic anhydrase XVI b	1695.02	0.222364	0.106925	2.07963	0.0375598	0.471689
ENSDARG00000101892	LOC107988037	uncharacterized LOC107988037	510.654	-0.547374	0.263217	-2.07956	0.0375661	0.471689
ENSDARG00000028912	LOC565947	novel protein containing immunoglobulin domains	3.28014	-3.18661	1.53307	-2.07858	0.0376559	0.472557
ENSDARG00000042621	cryaba	crystallin, alpha B, a	43.2398	0.793721	0.382039	2.07759	0.0377472	0.473445
ENSDARG00000013050	abcc12	ATP-binding cassette, sub-family C (CFTR/MRP), member 12	183.503	-0.870009	0.418898	-2.0769	0.0378111	0.473625
ENSDARG00000013472	nedd1	NEDD1 gamma-tubulin ring complex targeting factor	479.252	-0.302895	0.145863	-2.07658	0.0378408	0.473625
ENSDARG00000061798	arhgap27l	Rho GTPase activating protein 27, like	459.189	-0.456935	0.220037	-2.07663	0.0378361	0.473625
ENSDARG00000089458	rp1l1a	rp1 like 1a	1505.33	0.206057	0.0992309	2.07654	0.0378438	0.473625
ENSDARG00000040266	sox19b	SRY-box transcription factor 19b	865.411	0.252429	0.121578	2.07627	0.0378692	0.473684
ENSDARG00000002656	stxbp5a	syntaxin binding protein 5a (tomosyn)	3263.18	0.36823	0.177401	2.07569	0.0379225	0.473836
ENSDARG00000105443	si:ch211-63p21.8	si:ch211-63p21.8	554.349	0.278019	0.133929	2.07587	0.0379063	0.473836
ENSDARG00000070116	nit1	nitrilase 1	21.3176	-2.40785	1.16065	-2.07456	0.0380271	0.474627
ENSDARG00000101688	si:dkey-207l24.2	si:dkey-207l24.2	92.1825	-1.38775	0.668903	-2.07467	0.0380171	0.474627
ENSDARG00000059483	tead1b	TEA domain family member 1b	2380.48	0.298197	0.14379	2.07384	0.0380939	0.474688
ENSDARG00000062148	si:dkey-100n23.3	si:dkey-100n23.3	1298.61	-0.365877	0.17641	-2.07401	0.0380782	0.474688
ENSDARG00000104502	LOC103910941	protein NLRC3-like	680.175	0.486065	0.234339	2.0742	0.0380607	0.474688
ENSDARG00000054720	or71as2	odorant receptor, family 71, subfamily AS, member 2	14.1397	1.49923	0.723185	2.07309	0.038164	0.47479
ENSDARG00000097420	si:ch73-250a16.5	si:ch73-250a16.5 [Source:ZFIN;Acc:ZDB-GENE-131121-255]	294.69	0.409884	0.197675	2.07353	0.038123	0.47479
ENSDARG00000104701	map7d1b	MAP7 domain containing 1b	2375.63	0.424644	0.204821	2.07325	0.0381493	0.47479
ENSDARG00000076995	sharpin	SHANK-associated RH domain interacting protein	1138.45	0.224379	0.108253	2.07273	0.0381973	0.474947
ENSDARG00000018530	mapkapk2b	MAPK activated protein kinase 2b	234.398	0.576916	0.278446	2.07191	0.0382738	0.475385
ENSDARG00000061233	abcc5	ATP-binding cassette, sub-family C (CFTR/MRP), member 5	10879.2	0.439716	0.212219	2.07199	0.0382665	0.475385
ENSDARG00000053129	carhsp1	calcium regulated heat stable protein 1	839.454	-0.347826	0.167896	-2.07167	0.038296	0.475404
ENSDARG00000079932	zgc:152830	zgc:152830	1510	-0.409346	0.197615	-2.07143	0.0383187	0.475429
ENSDARG00000025595	agmo	alkylglycerol monooxygenase	313.35	-0.58644	0.28323	-2.07055	0.0384013	0.476197
ENSDARG00000031763	smad6b	SMAD family member 6b	507.28	-0.342635	0.165511	-2.07017	0.0384365	0.476377
ENSDARG00000018744	prl2	prolactin 2	19.3838	1.10835	0.535742	2.06882	0.0385634	0.477415
ENSDARG00000076153	lca5	lebercilin LCA5	202.676	0.422616	0.204265	2.06896	0.0385501	0.477415
ENSDARG00000112024	LO017821.1	None	54.4945	0.627128	0.303164	2.06861	0.0385826	0.477415
ENSDARG00000021590	magi2a	membrane associated guanylate kinase, WW and PDZ domain containing 2a	938.674	0.457741	0.221323	2.0682	0.0386214	0.477639
ENSDARG00000002909	tjp3	tight junction protein 3	387.014	-0.482005	0.233173	-2.06716	0.0387194	0.47808
ENSDARG00000009830	hdlbpa	high density lipoprotein binding protein a	18736.4	-0.380252	0.183948	-2.06717	0.0387181	0.47808
ENSDARG00000028663	tek	TEK tyrosine kinase, endothelial	664.539	0.985208	0.476564	2.06731	0.0387045	0.47808
ENSDARG00000001859	dbx1b	developing brain homeobox 1b	295.486	0.625028	0.302446	2.06658	0.0387739	0.478496
ENSDARG00000015557	zgc:100829	zgc:100829	394.027	-0.306145	0.148208	-2.06565	0.0388617	0.478552
ENSDARG00000039095	nkx2.3	NK2 homeobox 3	63.9712	-0.66366	0.321232	-2.06598	0.03883	0.478552
ENSDARG00000056510	gstk1	glutathione S-transferase kappa 1	445.586	-0.355576	0.172129	-2.06576	0.0388514	0.478552
ENSDARG00000089831	si:dkey-207m2.4	si:dkey-207m2.4 [Source:ZFIN;Acc:ZDB-GENE-081103-58]	582.993	0.397455	0.192406	2.06571	0.0388556	0.478552
ENSDARG00000105083	chd5	chromodomain helicase DNA binding protein 5	1657.01	0.281524	0.136318	2.0652	0.0389038	0.478814
ENSDARG00000007276	ela3l	elastase 3 like	219.441	-1.44222	0.698515	-2.0647	0.0389518	0.479148
ENSDARG00000002768	pvalb2	parvalbumin 2	251195	-1.36062	0.659153	-2.06419	0.0389995	0.479268
ENSDARG00000076780	acadsb	acyl-CoA dehydrogenase short/branched chain	1442.69	0.36234	0.175539	2.06415	0.0390032	0.479268
ENSDARG00000004015	adcyap1a	adenylate cyclase activating polypeptide 1a	269.127	-0.435295	0.210923	-2.06377	0.0390399	0.479463
ENSDARG00000008697	epas1a	endothelial PAS domain protein 1a	967.257	-0.374954	0.181805	-2.0624	0.03917	0.480036
ENSDARG00000035514	adam28	ADAM metallopeptidase domain 28	70.1397	-0.647141	0.313739	-2.06267	0.0391439	0.480036
ENSDARG00000056019	ttbk1a	tau tubulin kinase 1a	1919.04	0.229445	0.111229	2.06282	0.0391302	0.480036
ENSDARG00000056995	snai1a	snail family zinc finger 1a	211.413	-0.506126	0.245405	-2.06241	0.0391683	0.480036
ENSDARG00000018871	henmt1	HEN methyltransferase 1	37.3693	1.63083	0.790883	2.06204	0.0392037	0.480108
ENSDARG00000054304	homeza	homeobox and leucine zipper encoding a	96.5954	-0.754481	0.365955	-2.06168	0.0392385	0.480108
ENSDARG00000097746	si:rp71-77l1.1	si:rp71-77l1.1	203.377	-0.454805	0.220578	-2.06188	0.0392191	0.480108
ENSDARG00000037905	cacna1aa	calcium channel, voltage-dependent, P/Q type, alpha 1A subunit, a	3449.41	0.44816	0.217406	2.06139	0.0392656	0.480145
ENSDARG00000053483	zgc:113054	zgc:113054	314.575	-0.60854	0.295241	-2.06116	0.0392877	0.480145
ENSDARG00000087193	prrg2	proline rich Gla (G-carboxyglutamic acid) 2	172.637	-0.604722	0.293414	-2.06099	0.0393042	0.480145
ENSDARG00000095708	si:dkey-7i4.9	si:dkey-7i4.9 [Source:ZFIN;Acc:ZDB-GENE-131120-99]	591.921	0.522489	0.253554	2.06066	0.0393354	0.480271
ENSDARG00000030964	pde12	phosphodiesterase 12	233.703	0.373568	0.181358	2.05984	0.039414	0.480976
ENSDARG00000007347	degs1	delta(4)-desaturase, sphingolipid 1	1275.55	-0.320576	0.155669	-2.05935	0.0394609	0.481293
ENSDARG00000053158	prss56	serine protease 56 [Source:ZFIN;Acc:ZDB-GENE-070912-579]	13.4389	1.42611	0.692936	2.05808	0.0395829	0.482526
ENSDARG00000069726	glis3	GLIS family zinc finger 3	60.0841	-0.905314	0.440155	-2.05681	0.0397046	0.483661
ENSDARG00000109658	CR792453.2	None	51.4161	0.633394	0.307971	2.05667	0.0397181	0.483661
ENSDARG00000016706	atic	5-aminoimidazole-4-carboxamide ribonucleotide formyltransferase/IMP cyclohydrolase	806.737	-0.313465	0.152432	-2.05642	0.0397421	0.483697
ENSDARG00000058256	draxina	dorsal inhibitory axon guidance protein a	1201.36	0.333425	0.162161	2.05613	0.03977	0.483781
ENSDARG00000058508	cfap70	cilia and flagella associated protein 70	17.1268	1.13952	0.554383	2.05548	0.039833	0.484268
ENSDARG00000103992	LOC103910520	stonustoxin subunit alpha-like	435.48	1.68223	0.818494	2.05528	0.0398522	0.484268
ENSDARG00000038359	enosf1	enolase superfamily member 1	669.857	-0.34736	0.169093	-2.05426	0.0399509	0.484624
ENSDARG00000098662	si:ch73-359m17.9	si:ch73-359m17.9	193.705	-1.02497	0.498952	-2.05424	0.0399525	0.484624
ENSDARG00000111014	LO018430.2	None	132.539	0.450841	0.219475	2.05418	0.0399584	0.484624
ENSDARG00000112889	rab38b	RAB38b, member of RAS oncogene family	3.29386	-3.17815	1.54722	-2.0541	0.0399657	0.484624
ENSDARG00000087843	cntn1a	None	2294.21	0.232108	0.11301	2.05387	0.0399884	0.484644
ENSDARG00000105210	etf1a	eukaryotic translation termination factor 1a	22.9362	-1.06367	0.517968	-2.05355	0.0400191	0.484761
ENSDARG00000103787	chd1	chromodomain helicase DNA binding protein 1	1839.56	0.206033	0.10036	2.05294	0.0400779	0.485217
ENSDARG00000076146	LOC110437729	uncharacterized LOC110437729	71.8679	-0.990875	0.482721	-2.05269	0.0401029	0.485264
ENSDARG00000076146	zgc:172075	zgc:172075	71.8679	-0.990875	0.482721	-2.05269	0.0401029	0.485264
ENSDARG00000092580	si:ch211-95j8.3	si:ch211-95j8.3 [Source:ZFIN;Acc:ZDB-GENE-091204-307]	105.731	0.516758	0.251906	2.05139	0.0402285	0.486528
ENSDARG00000024017	mdga2a	MAM domain containing glycosylphosphatidylinositol anchor 2a	968.47	0.434021	0.21161	2.05104	0.040263	0.486689
ENSDARG00000044692	eri1	exoribonuclease 1	211.882	-0.436227	0.212731	-2.05061	0.0403052	0.486944
ENSDARG00000034817	asah1b	N-acylsphingosine amidohydrolase (acid ceramidase) 1b	451.556	-0.425482	0.207525	-2.05026	0.0403386	0.487092
ENSDARG00000071549	ecm2	extracellular matrix protein 2, female organ and adipocyte specific	185.169	-0.833927	0.406862	-2.04965	0.0403984	0.487557
ENSDARG00000023988	dctn4	dynactin 4	2906.57	0.321651	0.156957	2.0493	0.040433	0.487719
ENSDARG00000007369	tcf7l1b	transcription factor 7 like 1b	1479.84	-0.374882	0.183093	-2.04749	0.0406099	0.489428
ENSDARG00000092067	atn1	atrophin 1	3291.09	0.289984	0.141634	2.04742	0.0406172	0.489428
ENSDARG00000008765	tmed5	transmembrane p24 trafficking protein 5	471.887	-0.394167	0.1926	-2.04656	0.0407016	0.489591
ENSDARG00000018159	ano10b	anoctamin 10b	331.008	-0.48795	0.238373	-2.047	0.0406576	0.489591
ENSDARG00000018856	dclk1a	doublecortin-like kinase 1a	2681.19	0.387421	0.189279	2.04682	0.0406758	0.489591
ENSDARG00000077506	tjp1a	tight junction protein 1a	5215.93	0.364878	0.178301	2.04641	0.0407162	0.489591
ENSDARG00000104691	cd79b	CD79b molecule, immunoglobulin-associated beta	6.82271	-1.62047	0.791943	-2.0462	0.0407372	0.489591
ENSDARG00000063553	rlf	RLF zinc finger	1425.99	0.315686	0.154377	2.04491	0.0408642	0.490349
ENSDARG00000068857	gbp4	guanylate binding protein 4	63.8741	0.62191	0.304095	2.04512	0.0408433	0.490349
ENSDARG00000103071	si:ch211-244c8.4	si:ch211-244c8.4	3488.08	0.202524	0.0990265	2.04515	0.0408406	0.490349
ENSDARG00000069388	tmem88b	transmembrane protein 88 b	109.76	-0.515503	0.252119	-2.04468	0.0408864	0.49036
ENSDARG00000061899	iqub	IQ motif and ubiquitin domain containing	20.6928	-1.0159	0.496971	-2.04419	0.0409352	0.490689
ENSDARG00000039647	slc6a1b	solute carrier family 6 member 1b	22385.4	0.32192	0.157522	2.04365	0.0409885	0.491072
ENSDARG00000074506	tmem94	transmembrane protein 94	1831.16	0.239285	0.117174	2.04212	0.0411395	0.492368
ENSDARG00000100722	si:ch211-160f23.7	si:ch211-160f23.7 [Source:ZFIN;Acc:ZDB-GENE-141216-470]	4176.88	0.393444	0.192645	2.04232	0.0411195	0.492368
ENSDARG00000087013	cubn	cubilin (intrinsic factor-cobalamin receptor)	313.325	-1.12184	0.549457	-2.04173	0.0411779	0.492572
ENSDARG00000008275	klhl24b	kelch-like family member 24b [Source:ZFIN;Acc:ZDB-GENE-040426-1185]	1434.15	-0.238903	0.117037	-2.04126	0.0412247	0.492619
ENSDARG00000061242	tuft1a	tuftelin 1a	382.13	-0.426952	0.20914	-2.04146	0.0412053	0.492619
ENSDARG00000043026	ttbk2b	tau tubulin kinase 2b	1851.4	0.284814	0.139587	2.0404	0.0413102	0.493384
ENSDARG00000012968	rhoub	ras homolog family member Ub	1149.53	-0.501991	0.246111	-2.03969	0.0413813	0.493694
ENSDARG00000018476	pak2b	p21 protein (Cdc42/Rac)-activated kinase 2b	3648.02	0.199934	0.0980198	2.03973	0.0413768	0.493694
ENSDARG00000041691	bhlhe41	basic helix-loop-helix family, member e41	2236.49	0.430207	0.210967	2.03922	0.0414282	0.493694
ENSDARG00000059177	tax1bp3	Tax1 (human T-cell leukemia virus type I) binding protein 3	763.112	-0.432072	0.211919	-2.03885	0.0414649	0.493694
ENSDARG00000091916	ugt5b4	UDP glucuronosyltransferase 5 family, polypeptide B4	190.172	-1.10769	0.543257	-2.03899	0.0414515	0.493694
ENSDARG00000093448	mpc1	mitochondrial pyruvate carrier 1	3352.77	-0.288281	0.141393	-2.03887	0.0414633	0.493694
ENSDARG00000097501	LOC101884750	gastrula zinc finger protein XlCGF8.2DB-like	525.261	0.569082	0.279172	2.03846	0.0415036	0.493899
ENSDARG00000024116	vamp8	vesicle-associated membrane protein 8 (endobrevin)	560.18	-0.439438	0.215613	-2.03809	0.0415407	0.494085
ENSDARG00000027353	zmym2	zinc finger, MYM-type 2	2245.2	0.373614	0.183388	2.03728	0.0416216	0.494581
ENSDARG00000027966	ap1s3b	adaptor related protein complex 1 subunit sigma 3b	146.435	-0.567698	0.278667	-2.03719	0.0416307	0.494581
ENSDARG00000078133	kdm2ab	lysine (K)-specific demethylase 2Ab	2929.94	0.238453	0.117059	2.03703	0.0416469	0.494581
ENSDARG00000099902	il17rc	interleukin 17 receptor C	469.172	-0.563548	0.276725	-2.03649	0.0417012	0.494971
ENSDARG00000024829	tnn	tenascin N	4085.52	-0.724293	0.35575	-2.03596	0.0417544	0.495347
ENSDARG00000099396	rbpms	RNA binding protein, mRNA processing factor	50.3479	1.0986	0.539703	2.03556	0.0417946	0.495568
ENSDARG00000005186	sp4	sp4 transcription factor	2223.57	0.24292	0.119378	2.03488	0.0418629	0.496122
ENSDARG00000041925	cryba2b	crystallin, beta A2b	6319.58	-0.842932	0.414291	-2.03464	0.0418872	0.496154
ENSDARG00000045486	pawr	PRKC, apoptosis, WT1, regulator	308.403	-0.468841	0.2305	-2.03402	0.04195	0.496642
ENSDARG00000098777	crybg2	crystallin beta-gamma domain containing 2	435.955	-0.421306	0.207159	-2.03373	0.0419789	0.496729
ENSDARG00000028275	sult1st1	sulfotransferase family 1, cytosolic sulfotransferase 1	362.229	-0.462003	0.227247	-2.03305	0.0420476	0.497286
ENSDARG00000005359	sucla2	succinate-CoA ligase ADP-forming subunit beta	4898.35	-0.36142	0.177833	-2.03235	0.0421179	0.497861
ENSDARG00000061100	nars1	asparaginyl-tRNA synthetase 1	4057.16	0.386067	0.190063	2.03126	0.0422283	0.49891
ENSDARG00000025285	panx1a	pannexin 1a	676.714	-0.34996	0.172339	-2.03065	0.0422902	0.499384
ENSDARG00000007654	nsfa	N-ethylmaleimide-sensitive factor a	15440.7	0.250108	0.123187	2.0303	0.0423259	0.49955
ENSDARG00000076010	twist1b	twist family bHLH transcription factor 1b	363.274	-0.360661	0.177707	-2.02953	0.0424045	0.500221
ENSDARG00000005586	zbtb20	zinc finger and BTB domain containing 20	29.3444	1.67361	0.825042	2.02852	0.0425074	0.501178
ENSDARG00000100499	cpeb4b	cytoplasmic polyadenylation element binding protein 4b	4474.28	0.297225	0.146545	2.02821	0.0425383	0.501186
ENSDARG00000104342	csnk1g1	casein kinase 1, gamma 1	1676.01	0.263155	0.129756	2.02808	0.0425517	0.501186
ENSDARG00000077571	zgc:174862	zgc:174862	661.062	0.507634	0.250336	2.02781	0.0425796	0.501258
ENSDARG00000077404	ncoa3	nuclear receptor coactivator 3	3103.73	0.21427	0.1057	2.02715	0.0426473	0.50165
ENSDARG00000096449	si:ch211-194e1.7	si:ch211-194e1.7	181.831	1.75364	0.865117	2.02706	0.0426565	0.50165
ENSDARG00000043624	slc66a1	solute carrier family 66 member 1	429.197	-0.304951	0.150585	-2.02511	0.0428559	0.503458
ENSDARG00000094526	ksr2	kinase suppressor of ras 2	1189.7	0.387838	0.191533	2.02492	0.0428759	0.503458
ENSDARG00000103013	pcdh1g22	protocadherin 1 gamma 22	3230.79	0.316217	0.156144	2.02516	0.0428507	0.503458
ENSDARG00000078266	twist2	twist2	226.76	-0.412367	0.20371	-2.02428	0.0429413	0.503969
ENSDARG00000063539	slc25a15a	solute carrier family 25 member 15a	71.6007	-0.612906	0.302822	-2.02398	0.0429722	0.504074
ENSDARG00000035178	gna14	guanine nucleotide binding protein (G protein), alpha 14	158.808	-0.774597	0.382855	-2.02321	0.0430512	0.504169
ENSDARG00000077082	agtrap	angiotensin II receptor-associated protein	249.082	-0.724344	0.357959	-2.02354	0.0430177	0.504169
ENSDARG00000102720	zgc:123284	zgc:123284	16.5139	-1.24509	0.615454	-2.02305	0.043068	0.504169
ENSDARG00000103802	btbd8	BTB domain containing 8	3964.6	0.206632	0.102137	2.02308	0.0430653	0.504169
ENSDARG00000055278	cfb	complement factor B	145.428	1.41738	0.700783	2.02256	0.043118	0.504231
ENSDARG00000094242	znf1171	zinc finger protein 1171 [Source:ZFIN;Acc:ZDB-GENE-060503-245]	126.413	0.430788	0.213023	2.02225	0.04315	0.504231
ENSDARG00000102846	trmt13	tRNA methyltransferase 13 homolog	221.007	0.335366	0.165841	2.02222	0.043154	0.504231
ENSDARG00000107534	erich2	glutamate-rich 2	62.5234	-0.606915	0.300134	-2.02215	0.0431609	0.504231
ENSDARG00000060089	btaf1	BTAF1 RNA polymerase II, B-TFIID transcription factor-associated	2614.35	0.338856	0.167608	2.02172	0.0432053	0.504494
ENSDARG00000024141	cav3	caveolin 3	1234.72	-0.931435	0.460868	-2.02105	0.0432749	0.505049
ENSDARG00000092947	cyt1	type I cytokeratin, enveloping layer	75153.8	-0.755205	0.373743	-2.02065	0.0433158	0.50527
ENSDARG00000094901	abcc6b.2	ATP-binding cassette, sub-family C (CFTR/MRP), member 6b, tandem duplicate 2	15.4677	1.03217	0.510913	2.02025	0.0433575	0.505501
ENSDARG00000079840	kcnma1a	potassium large conductance calcium-activated channel, subfamily M, alpha member 1a	1506.35	0.372407	0.184372	2.01987	0.0433968	0.505703
ENSDARG00000100439	zgc:153383	zgc:153383	41.7683	-0.884249	0.438012	-2.01878	0.0435103	0.506768
ENSDARG00000069946	itga6b	integrin, alpha 6b	567.492	-0.582752	0.288824	-2.01767	0.0436254	0.507595
ENSDARG00000071879	tgfb5	transforming growth factor, beta 5	274.029	0.315223	0.156218	2.01784	0.0436084	0.507595
ENSDARG00000005651	hrasb	HRas proto-oncogene, GTPase b	2115.98	0.18095	0.0896983	2.01732	0.0436621	0.507765
ENSDARG00000029296	nexmifb	neurite extension and migration factor b	1924.28	0.313552	0.155514	2.01624	0.0437753	0.508568
ENSDARG00000069274	ighmbp2	immunoglobulin mu DNA binding protein 2	223.023	0.498549	0.247264	2.01626	0.043773	0.508568
ENSDARG00000000349	cfap300	cilia and flagella associated protein 300	6.76818	-2.24243	1.11245	-2.01575	0.0438263	0.508902
[truncated: 21,745 more rows]
